# Supplementary material for: Stroke and myocardial infarction induce neutrophil extracellular trap release disrupting lymphoid organ structure and immunoglobulin secretion
Source: Nat Cardiovasc Res. 2024 Apr 23;3(5):525–40. doi: 10.1038/s44161-024-00462-8 (PMC11358010; doi:10.1038/s44161-024-00462-8)
Supplement: Supplementary file 6 — Source data for all figures and extended data figures. [file 44161_2024_462_MOESM6_ESM.xlsx]

## Sheet: Figure 1a-c
Panel a			Panel b			Panel c
Plasma IgA (mg/ml)			Plasma IgA (µg/ml)			Fecal IgA (µg/mg)
Control	Stroke		Sham	Stroke		Sham	Stroke
12.3836	3.19988		219.856	90.427		9.6	5.02
16.4368	3.73035		234.69	89.284		8.5	4.3
10.8088	0.854206		189.632	192.336		7.5	4.1
9.292	4.77471		215.239	102.368		7.6	4
13.37	4.08676		191.978	51.0258		6.05	3.75
8.02384	1.11944		164.228	92.148		4	3.65
6.57334	3.19159		138.999	60.085			2.5
6.11747	1.0034			74.868			1.1
5.95169	5.88539
1.67478	3.87126
1.31837	3.84639
10.958	4.4929
5.79421	4.4183
3.39052	6.95462
	1.69964
	2.47048
	1.51729
	1.078
	0.290581
	3.31592
	1.23548
	1.40954
	2.29642

## Sheet: Figure 1f-h
Panel f								Panel g				Panel h
B cell follicles volume (mm3)								Plasma IgA(mg/ml)				B cell follicles volume (mm3)
Sham Duodenum	Stroke Duodenum	Sham Jejunum	Stroke Jejunum	Sham Ileum	Stroke Ileum			Healthy control	Myocardial injury			Sham Duodenum	MI Duodenum	Sham Jejunum	MI Jejunum	Sham Ileum	MI Ileum
0.14849	0.140087	0.149455	0.0763748	0.204909	0.0626442			4.69584	0.081254			0.075602	0.147734	0.364127	0.061558	0.266458	0.155058
0.16794	0.0726499	0.201754	0.0665834	0.452812	0.153934			11.4072	1.10143			0.16077	0.104948	0.293083	0.116886	0.159409	0.041997
0.031273	0.111085	0.247184	0.152788	0.244127	0.220487			3.94926	0.77635			0.095697	0.133047	0.2498	0.137097	0.261791	0.152839
0.038193	0.0652526	0.232253	0.184757	0.228348	0.115637			5.13382	0.89966			0.054957	0.065887	0.27851	0.054717	0.174597	0.156407
0.1211	0.0914	0.286295	0.109495	0.318385	0.153417			12.0935	1.29491			0.22143		0.234422	0.164818	0.176181	0.133963
0.12678	0.139985	0.21885	0.116753	0.319954	0.15203			10.8439	1.17852			0.111273		0.18012	0.187079		0.185894
0.08898	0.12955	0.15889	0.079885	0.289938	0.14446			7.67151	1.56096			0.170966		0.188549	0.131627		0.192062
		0.27665	0.142988	0.312935	0.12431			14.5282	1.25991					0.388956	0.131563		0.077307
		0.22004	0.139668	0.302285	0.209985			11.1956	1.6985						0.175695
					0.139749			17.6139	1.79284
								7.58989	1.47856
								13.279	1.6985
								17.6259	1.62775
								13.186	1.5806
								4.64124	1.8714
								10.6793	2.62144
									2.07503
									2.76415
									2.33892
									2.8237
									6.30455
									5.43528
									3.8863
									5.3748
									8.5446
									4.03252
									4.53176
									5.12201
									2.56084
									7.07767
									2.65916
									3.89613
									6.72202
									3.74409
									3.41017
									3.72739
									2.50378
									3.50357
									4.45468
									2.69301

## Sheet: Figure 2a-d
Panel a								Panel b								Panel c								Panel d
Total cells in all PP (x10^6)								IgD-IgA+CD138-cells								IgD-IgA+CD138+cells								%Annexin V+PI- cells in PP (normalized to sham mean)
Naive CD19	Sham CD19	Stroke CD19	Naive CD3	Sham CD3	Stroke CD3			Naive pp	Sham pp	Stroke PP	Naive LP	Sham LP	Stroke LP			Naive pp	Sham PP	Stroke PP	Naive LP	Sham LP	Stroke LP			Sham	Stroke
4.59133e+06	4504303	1.36078e+06	742977	915559	202835			103.931	142.819	41.8988	73.2434	108.612	52.2069			119.923	71.158	27.2115	74.4707	113.192	44.6895			90.8257	116.147
2.98361e+06	4709408	1.19585e+06	1.13187e+06	613089	314596			96.069	115.589	51.696	126.757	116.361	54.2769			79.1372	81.5788	51.1925	125.529	107.254	42.331			96.3303	145.872
3.79318e+06	3012785	2121149	612992	466271	112765			102.355	118.159	17.5923	89.3228	92.2314	25.8393			100.94	96.3825	14.5505	90.37	106.376	19.91			112.844	143.394
4.40825e+06	5099070	1264290	668998	694758	448545			121.879	115.993	63.2147	84.8924	88.038	48.4041			95.1175	79.853	19.9898	103.532	95.4232	31.0209			82.7389	131.526
5.83774e+06	1999039	1.37948e+06	997864	1.18305e+06	914215			75.766	99.4952	46.5262	125.785	98.3226				102.611	101.415	47.7898	106.098	102.219	40.898			92.582	162.625
	3.78943e+06	1.96073e+06		964354	120318											102.272								124.7	186.876
	2.70731e+06	331154		993758	571903
	3.587e+06	1.62431e+06			430129

## Sheet: Figure 2F
Accession	Gene Symbol	Description	# Unique Peptides	Fold change(Stroke) / (Sham)	Ratio P-Value: (Stroke) / (Sham)	Ratio Adj. P-Value: (Stroke) / (Sham)
P50446	Krt6a	Keratin, type II cytoskeletal 6A OS=Mus musculus OX=10090 GN=Krt6a PE=1 SV=3	3	15.206	1e-17	5.7325e-15
Q9CXG3	Ppil4	Peptidyl-prolyl cis-trans isomerase-like 4 OS=Mus musculus OX=10090 GN=Ppil4 PE=1 SV=2	9	10.449	1e-17	5.7325e-15
Q922H1		Protein arginine N-methyltransferase 3 OS=Mus musculus OX=10090 GN=Prmt3 PE=1 SV=2	2	0.094	1e-17	5.7325e-15
Q8R010	Aimp2	Aminoacyl tRNA synthase complex-interacting multifunctional protein 2 OS=Mus musculus OX=10090 GN=Aimp2 PE=1 SV=2	3	0.132	4.44089e-16	2.03659e-13
Q8R332	Nup58	Nucleoporin p58/p45 OS=Mus musculus OX=10090 GN=Nup58 PE=1 SV=1	2	0.054	4.44089e-16	2.03659e-13
P84228	H3c13; H3c14; H3c15; H3c2; H3c3; H3c4; H3c6; H3c7	Histone H3.2 OS=Mus musculus OX=10090 GN=Hist1h3b PE=1 SV=2	3	0.336	4.44089e-15	1.85145e-12
P52875	Tmem165	Transmembrane protein 165 OS=Mus musculus OX=10090 GN=Tmem165 PE=1 SV=2	2	5.8	1.77636e-14	6.73642e-12
P21956	Mfge8	Lactadherin OS=Mus musculus OX=10090 GN=Mfge8 PE=1 SV=3	15	2.492	1.90958e-14	6.73642e-12
A2AJ15	Man1b1	Endoplasmic reticulum mannosyl-oligosaccharide 1,2-alpha-mannosidase OS=Mus musculus OX=10090 GN=Man1b1 PE=1 SV=1	1	0.112	2.86438e-14	9.38288e-12
P60898	Polr2i	DNA-directed RNA polymerase II subunit RPB9 OS=Mus musculus OX=10090 GN=Polr2i PE=1 SV=1	2	8.683	1.51434e-13	4.34049e-11
O88310	Itln1	Intelectin-1a OS=Mus musculus OX=10090 GN=Itln1 PE=1 SV=1	8	3.132	2.24043e-13	6.04389e-11
P84244	H3-3a; H3-3b	Histone H3.3 OS=Mus musculus OX=10090 GN=H3f3a PE=1 SV=2	3	0.354	1.03029e-12	2.48679e-10
O88428	Papss2	Bifunctional 3'-phosphoadenosine 5'-phosphosulfate synthase 2 OS=Mus musculus OX=10090 GN=Papss2 PE=1 SV=2	25	3.046	2.54974e-12	5.84655e-10
Q9CQ19	Myl9	Myosin regulatory light polypeptide 9 OS=Mus musculus OX=10090 GN=Myl9 PE=1 SV=3	1	5.747	5.37281e-12	1.17332e-09
Q9CX56	Psmd8	26S proteasome non-ATPase regulatory subunit 8 OS=Mus musculus OX=10090 GN=Psmd8 PE=1 SV=2	4	0.157	1.89599e-11	3.78045e-09
Q66JX5	Cep43	FGFR1 oncogene partner OS=Mus musculus OX=10090 GN=Fgfr1op PE=1 SV=1	4	0.179	2.90596e-11	5.55281e-09
Q9CYN2	Spcs2	Signal peptidase complex subunit 2 OS=Mus musculus OX=10090 GN=Spcs2 PE=1 SV=1	11	2.163	6.45679e-11	1.18443e-08
Q45VN2	Defa20	Alpha-defensin 20 OS=Mus musculus OX=10090 GN=Defa20 PE=3 SV=2	2	3.165	1.11126e-10	1.88749e-08
Q8BJU0	Sgta	Small glutamine-rich tetratricopeptide repeat-containing protein alpha OS=Mus musculus OX=10090 GN=Sgta PE=1 SV=2	2	7.769	3.1011e-10	4.90402e-08
Q99LU0	Chmp1b1	Charged multivesicular body protein 1b-1 OS=Mus musculus OX=10090 GN=Chmp1b1 PE=1 SV=1	2	0.116	3.81616e-10	5.83363e-08
Q8CIB6	Tmem230	Transmembrane protein 230 OS=Mus musculus OX=10090 GN=Tmem230 PE=1 SV=1	1	7.713	1.24087e-09	1.83568e-07
Q91Y74	St3gal4	CMP-N-acetylneuraminate-beta-galactosamide-alpha-2,3-sialyltransferase 4 OS=Mus musculus OX=10090 GN=St3gal4 PE=1 SV=1	4	4.335	2.35375e-09	3.271e-07
A1L314	Mpeg1	Macrophage-expressed gene 1 protein OS=Mus musculus OX=10090 GN=Mpeg1 PE=1 SV=1	8	4.769	2.59809e-09	3.50436e-07
Q7TMF3	Ndufa12	NADH dehydrogenase [ubiquinone] 1 alpha subcomplex subunit 12 OS=Mus musculus OX=10090 GN=Ndufa12 PE=1 SV=2	9	2.157	2.81077e-09	3.68291e-07
Q9CQS8	Sec61b	Protein transport protein Sec61 subunit beta OS=Mus musculus OX=10090 GN=Sec61b PE=1 SV=3	1	0.21	3.06174e-09	3.90032e-07
Q922F4	Tubb6	Tubulin beta-6 chain OS=Mus musculus OX=10090 GN=Tubb6 PE=1 SV=1	1	0.146	8.78238e-09	1.05989e-06
Q8R1M8	Mptx1	Mucosal pentraxin OS=Mus musculus OX=10090 GN=Mptx1 PE=2 SV=1	1	6.68	1.03937e-08	1.20167e-06
O09049	Reg3g	Regenerating islet-derived protein 3-gamma OS=Mus musculus OX=10090 GN=Reg3g PE=1 SV=1	3	4.008	1.04812e-08	1.20167e-06
P26645	Marcks	Myristoylated alanine-rich C-kinase substrate OS=Mus musculus OX=10090 GN=Marcks PE=1 SV=2	5	0.224	1.32845e-08	1.48592e-06
Q9QUN3	Blnk	B-cell linker protein OS=Mus musculus OX=10090 GN=Blnk PE=1 SV=1	6	0.22	1.3833e-08	1.51043e-06
P04187	Gzmb	Granzyme B(G,H) OS=Mus musculus OX=10090 GN=Gzmb PE=1 SV=1	12	2.216	1.62029e-08	1.72806e-06
P24822	Iap	Intestinal-type alkaline phosphatase OS=Mus musculus OX=10090 GN=Iap PE=2 SV=1	9	3.604	2.10956e-08	2.19873e-06
Q08091	Cnn1	Calponin-1 OS=Mus musculus OX=10090 GN=Cnn1 PE=1 SV=1	2	3.571	2.17966e-08	2.22132e-06
Q6IMF0	Krt87	Keratin, type II cuticular 87 OS=Mus musculus OX=10090 GN=Krt87 PE=2 SV=2	2	2.518	2.27695e-08	2.27002e-06
Q80TY0	Fnbp1	Formin-binding protein 1 OS=Mus musculus OX=10090 GN=Fnbp1 PE=1 SV=2	14	1.898	2.8553e-08	2.728e-06
Q8VE10	Naa40	N-alpha-acetyltransferase 40 OS=Mus musculus OX=10090 GN=Naa40 PE=1 SV=1	4	0.234	3.83969e-08	3.59364e-06
P06802	Enpp1	Ectonucleotide pyrophosphatase/phosphodiesterase family member 1 OS=Mus musculus OX=10090 GN=Enpp1 PE=1 SV=4	6	3.652	4.06056e-08	3.65132e-06
P02535	Krt10	Keratin, type I cytoskeletal 10 OS=Mus musculus OX=10090 GN=Krt10 PE=1 SV=3	8	1.876	4.79556e-08	4.22932e-06
Q3TTY5	Krt2	Keratin, type II cytoskeletal 2 epidermal OS=Mus musculus OX=10090 GN=Krt2 PE=1 SV=1	5	1.864	6.38609e-08	5.42345e-06
A1KXC4	Fcmr	Fas apoptotic inhibitory molecule 3 OS=Mus musculus OX=10090 GN=Fcmr PE=2 SV=2	3	4.747	6.54378e-08	5.45632e-06
Q8VE91	Retreg1	Reticulophagy regulator 1 OS=Mus musculus OX=10090 GN=Retreg1 PE=1 SV=2	2	0.136	7.60497e-08	6.22793e-06
Q9CX48	Zcchc10	Zinc finger CCHC domain-containing protein 10 OS=Mus musculus OX=10090 GN=Zcchc10 PE=2 SV=1	1	0.071	8.94715e-08	7.19853e-06
P11032	Gzma	Granzyme A OS=Mus musculus OX=10090 GN=Gzma PE=1 SV=2	18	1.832	1.33511e-07	1.02047e-05
P57776	Eef1d	Elongation factor 1-delta OS=Mus musculus OX=10090 GN=Eef1d PE=1 SV=3	9	0.454	1.41111e-07	1.06088e-05
Q10738	Mmp7	Matrilysin OS=Mus musculus OX=10090 GN=Mmp7 PE=2 SV=1	2	7.258	1.76246e-07	1.30365e-05
P11157	Rrm2	Ribonucleoside-diphosphate reductase subunit M2 OS=Mus musculus OX=10090 GN=Rrm2 PE=1 SV=1	1	0.121	2.19919e-07	1.60087e-05
Q9CQ18	Rnaseh2c	Ribonuclease H2 subunit C OS=Mus musculus OX=10090 GN=Rnaseh2c PE=1 SV=1	1	0.124	3.00242e-07	2.15142e-05
Q99P91	Gpnmb	Transmembrane glycoprotein NMB OS=Mus musculus OX=10090 GN=Gpnmb PE=1 SV=2	2	3.542	3.62298e-07	2.55615e-05
Q9Z2K1	Krt16	Keratin, type I cytoskeletal 16 OS=Mus musculus OX=10090 GN=Krt16 PE=1 SV=3	5	2.843	4.73577e-07	3.29064e-05
Q9DCL8	Ppp1r2	Protein phosphatase inhibitor 2 OS=Mus musculus OX=10090 GN=Ppp1r2 PE=1 SV=3	1	0.171	5.30988e-07	3.6345e-05
P04104	Krt1	Keratin, type II cytoskeletal 1 OS=Mus musculus OX=10090 GN=Krt1 PE=1 SV=4	4	1.745	9.73765e-07	6.56719e-05
O35215	Ddt	D-dopachrome decarboxylase OS=Mus musculus OX=10090 GN=Ddt PE=1 SV=3	2	0.314	1.047e-06	6.95878e-05
Q8JZM0	Tfb1m	Dimethyladenosine transferase 1, mitochondrial OS=Mus musculus OX=10090 GN=Tfb1m PE=1 SV=1	1	0.183	1.15583e-06	7.57236e-05
Q9D2H6	Sp2	Transcription factor Sp2 OS=Mus musculus OX=10090 GN=Sp2 PE=2 SV=2	5	0.193	1.29917e-06	8.27678e-05
Q9EQ80	Nif3l1	NIF3-like protein 1 OS=Mus musculus OX=10090 GN=Nif3l1 PE=1 SV=4	1	0.135	1.29945e-06	8.27678e-05
Q8CGZ0	Cherp	Calcium homeostasis endoplasmic reticulum protein OS=Mus musculus OX=10090 GN=Cherp PE=1 SV=1	14	0.476	1.33039e-06	8.35774e-05
P16110	Lgals3	Galectin-3 OS=Mus musculus OX=10090 GN=Lgals3 PE=1 SV=3	2	5.593	1.5628e-06	9.55603e-05
Q9DCI9	Mrpl32	39S ribosomal protein L32, mitochondrial OS=Mus musculus OX=10090 GN=Mrpl32 PE=1 SV=1	2	0.158	2.21441e-06	0.000133622
Q6ZPV2	Ino80	Chromatin-remodeling ATPase INO80 OS=Mus musculus OX=10090 GN=Ino80 PE=1 SV=2	4	4.877	2.83908e-06	0.000169091
Q8R0Y6	Aldh1l1	Cytosolic 10-formyltetrahydrofolate dehydrogenase OS=Mus musculus OX=10090 GN=Aldh1l1 PE=1 SV=1	2	8.801	3.58177e-06	0.000207924
Q9QZK7	Dok3	Docking protein 3 OS=Mus musculus OX=10090 GN=Dok3 PE=1 SV=1	6	0.292	3.68787e-06	0.000211407
P17897	Lyz1	Lysozyme C-1 OS=Mus musculus OX=10090 GN=Lyz1 PE=1 SV=1	3	2.228	3.78969e-06	0.000214562
Q640M1	Utp14a	U3 small nucleolar RNA-associated protein 14 homolog A OS=Mus musculus OX=10090 GN=Utp14a PE=1 SV=1	18	0.419	3.87597e-06	0.000216771
Q91XV3	Basp1	Brain acid soluble protein 1 OS=Mus musculus OX=10090 GN=Basp1 PE=1 SV=3	9	0.362	5.34882e-06	0.00029202
Q3U3R4	Lmf1	Lipase maturation factor 1 OS=Mus musculus OX=10090 GN=Lmf1 PE=1 SV=1	4	2.826	5.41389e-06	0.000292095
Q99N89	Mrpl43	39S ribosomal protein L43, mitochondrial OS=Mus musculus OX=10090 GN=Mrpl43 PE=1 SV=1	1	4.699	5.93969e-06	0.000316737
Q61495	Dsg1a	Desmoglein-1-alpha OS=Mus musculus OX=10090 GN=Dsg1a PE=2 SV=2	1	4.698	6.16602e-06	0.000321334
Q91W52	Tmem19	Transmembrane protein 19 OS=Mus musculus OX=10090 GN=Tmem19 PE=1 SV=1	1	0.145	6.33583e-06	0.000322846
P10107	Anxa1	Annexin A1 OS=Mus musculus OX=10090 GN=Anxa1 PE=1 SV=2	3	0.226	6.63355e-06	0.000334302
Q9ER39	Tor1a	Torsin-1A OS=Mus musculus OX=10090 GN=Tor1a PE=1 SV=1	3	2.982	6.9648e-06	0.00034718
Q8K2D3	Edc3	Enhancer of mRNA-decapping protein 3 OS=Mus musculus OX=10090 GN=Edc3 PE=1 SV=1	4	0.193	8.68849e-06	0.000423887
Q05117	Acp5	Tartrate-resistant acid phosphatase type 5 OS=Mus musculus OX=10090 GN=Acp5 PE=1 SV=2	4	2.619	1.37491e-05	0.000644815
Q8K2F0	Brd3	Bromodomain-containing protein 3 OS=Mus musculus OX=10090 GN=Brd3 PE=1 SV=2	5	2.145	1.37793e-05	0.000644815
Q64524	H2bc21	Histone H2B type 2-E OS=Mus musculus OX=10090 GN=Hist2h2be PE=1 SV=3	1	2.112	1.35029e-05	0.000644815
P68433	H3c1; H3c10; H3c11; H3c8	Histone H3.1 OS=Mus musculus OX=10090 GN=Hist1h3a PE=1 SV=2	1	0.129	1.51279e-05	0.000700773
P13634	Ca1	Carbonic anhydrase 1 OS=Mus musculus OX=10090 GN=Ca1 PE=1 SV=4	1	0.169	1.69335e-05	0.000776568
Q9Z1Q2	Abhd16a	Phosphatidylserine lipase ABHD16A OS=Mus musculus OX=10090 GN=Abhd16a PE=1 SV=3	2	0.305	1.74854e-05	0.000793942
Q8VCH0	Acaa1b	3-ketoacyl-CoA thiolase B, peroxisomal OS=Mus musculus OX=10090 GN=Acaa1b PE=1 SV=1	1	3.846	2.02866e-05	0.000912101
O08856	Ell	RNA polymerase II elongation factor ELL OS=Mus musculus OX=10090 GN=Ell PE=2 SV=2	1	0.113	2.154e-05	0.000959055
Q64464	Cyp3a13	Cytochrome P450 3A13 OS=Mus musculus OX=10090 GN=Cyp3a13 PE=1 SV=1	12	2.137	2.19248e-05	0.000966798
Q6PGF3	Med16	Mediator of RNA polymerase II transcription subunit 16 OS=Mus musculus OX=10090 GN=Med16 PE=2 SV=2	2	4.127	2.34833e-05	0.00102566
Q8VEK0	Tmem30a	Cell cycle control protein 50A OS=Mus musculus OX=10090 GN=Tmem30a PE=1 SV=1	2	0.287	2.5105e-05	0.00108615
Q9D8C2	Tspan13	Tetraspanin-13 OS=Mus musculus OX=10090 GN=Tspan13 PE=1 SV=1	1	4.379	2.67028e-05	0.00114447
Q07797	Lgals3bp	Galectin-3-binding protein OS=Mus musculus OX=10090 GN=Lgals3bp PE=1 SV=1	3	2.904	2.85324e-05	0.00121157
Q64133	Maoa	Amine oxidase [flavin-containing] A OS=Mus musculus OX=10090 GN=Maoa PE=1 SV=3	13	1.756	3.18178e-05	0.00133868
Q3UY34	Custos	Protein CUSTOS OS=Mus musculus OX=10090 GN=Custos PE=2 SV=1	1	0.194	3.60398e-05	0.001489
Q8VC28	Akr1c13	Aldo-keto reductase family 1 member C13 OS=Mus musculus OX=10090 GN=Akr1c13 PE=1 SV=2	2	4.593	3.83285e-05	0.00156942
Q9Z1P6	Ndufa7	NADH dehydrogenase [ubiquinone] 1 alpha subcomplex subunit 7 OS=Mus musculus OX=10090 GN=Ndufa7 PE=1 SV=3	1	5.936	4.13838e-05	0.00167952
P06797	Ctsl	Cathepsin L1 OS=Mus musculus OX=10090 GN=Ctsl PE=1 SV=2	1	5.014	4.57989e-05	0.0018424
P15626	Gstm2	Glutathione S-transferase Mu 2 OS=Mus musculus OX=10090 GN=Gstm2 PE=1 SV=2	1	3.861	4.82747e-05	0.00192511
Q920E5	Fdps	Farnesyl pyrophosphate synthase OS=Mus musculus OX=10090 GN=Fdps PE=1 SV=1	6	0.35	5.25691e-05	0.00207829
O70494	Sp3	Transcription factor Sp3 OS=Mus musculus OX=10090 GN=Sp3 PE=1 SV=2	2	0.317	5.3833e-05	0.00211007
Q9DCX2	Atp5pd	ATP synthase subunit d, mitochondrial OS=Mus musculus OX=10090 GN=Atp5pd PE=1 SV=3	12	1.645	5.74787e-05	0.00223388
P84089	Erh	Enhancer of rudimentary homolog OS=Mus musculus OX=10090 GN=Erh PE=1 SV=1	1	0.348	6.41033e-05	0.0024704
P05132	Prkaca	cAMP-dependent protein kinase catalytic subunit alpha OS=Mus musculus OX=10090 GN=Prkaca PE=1 SV=3	3	3.39	6.62879e-05	0.0025333
Q8R3Y5		Uncharacterized protein C19orf47 homolog OS=Mus musculus OX=10090 PE=1 SV=2	3	0.331	6.69445e-05	0.00253725
P35123	Usp4	Ubiquitin carboxyl-terminal hydrolase 4 OS=Mus musculus OX=10090 GN=Usp4 PE=1 SV=3	5	0.239	6.98131e-05	0.00262428
Q9DA08	Sgf29	SAGA-associated factor 29 OS=Mus musculus OX=10090 GN=Sgf29 PE=2 SV=1	2	0.204	7.31537e-05	0.0027275
Q99LG4	Ttc5	Tetratricopeptide repeat protein 5 OS=Mus musculus OX=10090 GN=Ttc5 PE=1 SV=2	3	0.244	7.78067e-05	0.00287759
Q4VA53	Pds5b	Sister chromatid cohesion protein PDS5 homolog B OS=Mus musculus OX=10090 GN=Pds5b PE=1 SV=1	31	1.535	9.32139e-05	0.00340353
P28798	Grn	Progranulin OS=Mus musculus OX=10090 GN=Grn PE=1 SV=2	1	0.14	9.35118e-05	0.00340353
E9Q4P1	Wdfy1	WD repeat and FYVE domain-containing protein 1 OS=Mus musculus OX=10090 GN=Wdfy1 PE=1 SV=1	3	3.909	0.000124245	0.0044865
Q99NH0	Ankrd17	Ankyrin repeat domain-containing protein 17 OS=Mus musculus OX=10090 GN=Ankrd17 PE=1 SV=2	2	6.589	0.000129752	0.00464877
P11911	Cd79a	B-cell antigen receptor complex-associated protein alpha chain OS=Mus musculus OX=10090 GN=Cd79a PE=1 SV=2	6	0.566	0.000137396	0.00487855
Q9D6F9	Tubb4a	Tubulin beta-4A chain OS=Mus musculus OX=10090 GN=Tubb4a PE=1 SV=3	3	0.349	0.000138293	0.00487855
Q8K3H0	Appl1	DCC-interacting protein 13-alpha OS=Mus musculus OX=10090 GN=Appl1 PE=1 SV=1	2	4.932	0.000149069	0.00521855
O35368	Ifi203	Interferon-activable protein 203 OS=Mus musculus OX=10090 GN=Ifi203 PE=1 SV=1	11	1.512	0.000150357	0.00522378
P18242	Ctsd	Cathepsin D OS=Mus musculus OX=10090 GN=Ctsd PE=1 SV=1	10	1.593	0.000174855	0.0060292
O70279	Ess2	Splicing factor ESS-2 homolog OS=Mus musculus OX=10090 GN=Ess2 PE=1 SV=2	2	3.886	0.000176929	0.00605519
Q60775	Elf1	ETS-related transcription factor Elf-1 OS=Mus musculus OX=10090 GN=Elf1 PE=1 SV=1	7	0.367	0.00018597	0.00631746
Q8K4G5	Ablim1	Actin-binding LIM protein 1 OS=Mus musculus OX=10090 GN=Ablim1 PE=1 SV=1	12	0.487	0.000193382	0.00652096
P97825	Jpt1	Jupiter microtubule associated homolog 1 OS=Mus musculus OX=10090 GN=Jpt1 PE=1 SV=3	4	0.417	0.00019605	0.00656268
Q9JJA7	Ccnl2	Cyclin-L2 OS=Mus musculus OX=10090 GN=Ccnl2 PE=1 SV=1	1	3.249	0.000206988	0.00687859
P15920	Atp6v0a2	V-type proton ATPase 116 kDa subunit a isoform 2 OS=Mus musculus OX=10090 GN=Atp6v0a2 PE=1 SV=2	1	4.743	0.000219817	0.00725238
P08905	Lyz2	Lysozyme C-2 OS=Mus musculus OX=10090 GN=Lyz2 PE=1 SV=2	3	2.071	0.000226326	0.00741379
Q9D6W8	Borcs6	BLOC-1-related complex subunit 6 OS=Mus musculus OX=10090 GN=Borcs6 PE=1 SV=1	1	0.199	0.000250938	0.00816172
Q6ZPR5	Smpd4	Sphingomyelin phosphodiesterase 4 OS=Mus musculus OX=10090 GN=Smpd4 PE=1 SV=2	5	2.031	0.000263603	0.00845372
Q9D7Z6	Clca1	Calcium-activated chloride channel regulator 1 OS=Mus musculus OX=10090 GN=Clca1 PE=1 SV=2	17	1.629	0.000278558	0.0088713
O35943	Fxn	Frataxin, mitochondrial OS=Mus musculus OX=10090 GN=Fxn PE=1 SV=1	2	2.131	0.000323407	0.0101585
Q80U58	Pum2	Pumilio homolog 2 OS=Mus musculus OX=10090 GN=Pum2 PE=1 SV=2	3	3.013	0.000355937	0.0110292
Q8BHX3	Cdca8	Borealin OS=Mus musculus OX=10090 GN=Cdca8 PE=1 SV=2	4	0.365	0.000353674	0.0110292
Q8CFJ7	Slc25a45	Solute carrier family 25 member 45 OS=Mus musculus OX=10090 GN=Slc25a45 PE=1 SV=1	2	4.434	0.000363025	0.0110989
Q9QUH0	Glrx	Glutaredoxin-1 OS=Mus musculus OX=10090 GN=Glrx PE=1 SV=3	1	0.279	0.00036616	0.0111206
Q9D924	Isca1	Iron-sulfur cluster assembly 1 homolog, mitochondrial OS=Mus musculus OX=10090 GN=Isca1 PE=2 SV=1	1	3.198	0.000371173	0.0111987
Q99LB0	Dnttip1	Deoxynucleotidyltransferase terminal-interacting protein 1 OS=Mus musculus OX=10090 GN=Dnttip1 PE=1 SV=1	4	0.277	0.000381375	0.0114313
Q80X50	Ubap2l	Ubiquitin-associated protein 2-like OS=Mus musculus OX=10090 GN=Ubap2l PE=1 SV=1	13	0.441	0.000385931	0.0114927
E9PVX6	Mki67	Proliferation marker protein Ki-67 OS=Mus musculus OX=10090 GN=Mki67 PE=1 SV=1	97	0.587	0.000402917	0.0119211
P00329	Adh1	Alcohol dehydrogenase 1 OS=Mus musculus OX=10090 GN=Adh1 PE=1 SV=2	13	1.651	0.000451385	0.013185
O70251	Eef1b	Elongation factor 1-beta OS=Mus musculus OX=10090 GN=Eef1b PE=1 SV=5	7	0.589	0.000459805	0.013346
Q6ZQF7	Jade2	E3 ubiquitin-protein ligase Jade-2 OS=Mus musculus OX=10090 GN=Jade2 PE=1 SV=2	5	2.869	0.000469209	0.0134487
Q3UN04	Usp30	Ubiquitin carboxyl-terminal hydrolase 30 OS=Mus musculus OX=10090 GN=Usp30 PE=1 SV=1	1	0.24	0.000466613	0.0134487
Q9JM76	Arpc3	Actin-related protein 2/3 complex subunit 3 OS=Mus musculus OX=10090 GN=Arpc3 PE=1 SV=3	5	1.843	0.000476952	0.0135857
P52760	Rida	2-iminobutanoate/2-iminopropanoate deaminase OS=Mus musculus OX=10090 GN=Rida PE=1 SV=3	2	0.247	0.000481566	0.0136325
Q91WL0	Eps8l3	Epidermal growth factor receptor kinase substrate 8-like protein 3 OS=Mus musculus OX=10090 GN=Eps8l3 PE=2 SV=1	3	1.783	0.000501345	0.0141053
P11438	Lamp1	Lysosome-associated membrane glycoprotein 1 OS=Mus musculus OX=10090 GN=Lamp1 PE=1 SV=2	3	1.748	0.000512668	0.0142509
Q99LC8	Eif2b1	Translation initiation factor eIF-2B subunit alpha OS=Mus musculus OX=10090 GN=Eif2b1 PE=1 SV=1	2	0.286	0.000512734	0.0142509
Q75N62	Gimap8	GTPase IMAP family member 8 OS=Mus musculus OX=10090 GN=Gimap8 PE=1 SV=1	12	0.395	0.000532735	0.0144563
P04627	Araf	Serine/threonine-protein kinase A-Raf OS=Mus musculus OX=10090 GN=Araf PE=1 SV=2	6	0.375	0.000528363	0.0144563
Q8VDP4	Ccar2	Cell cycle and apoptosis regulator protein 2 OS=Mus musculus OX=10090 GN=Ccar2 PE=1 SV=2	19	0.557	0.000556113	0.015002
Q8VBZ3	Clptm1	Cleft lip and palate transmembrane protein 1 homolog OS=Mus musculus OX=10090 GN=Clptm1 PE=1 SV=1	3	2.711	0.000571205	0.0150544
P01867	Ighg2b	Ig gamma-2B chain C region OS=Mus musculus OX=10090 GN=Igh-3 PE=1 SV=3	10	0.594	0.000571115	0.0150544
Q14AX6	Cdk12	Cyclin-dependent kinase 12 OS=Mus musculus OX=10090 GN=Cdk12 PE=1 SV=2	5	0.256	0.000568947	0.0150544
Q9CQF8	Mrpl57	Ribosomal protein 63, mitochondrial OS=Mus musculus OX=10090 GN=Mrpl57 PE=1 SV=1	1	4.035	0.00062956	0.0163117
Q8BGB5	Limd2	LIM domain-containing protein 2 OS=Mus musculus OX=10090 GN=Limd2 PE=1 SV=1	3	0.256	0.000637726	0.0164304
Q921H9	Coa7	Cytochrome c oxidase assembly factor 7 OS=Mus musculus OX=10090 GN=Coa7 PE=1 SV=1	4	3.092	0.000716282	0.0181484
P07356	Anxa2	Annexin A2 OS=Mus musculus OX=10090 GN=Anxa2 PE=1 SV=2	19	0.594	0.000785918	0.0197608
Q8C7Q4	Rbm4	RNA-binding protein 4 OS=Mus musculus OX=10090 GN=Rbm4 PE=1 SV=1	2	0.262	0.00083338	0.0207711
P80314	Cct2	T-complex protein 1 subunit beta OS=Mus musculus OX=10090 GN=Cct2 PE=1 SV=4	30	0.603	0.000866884	0.0214894
Q61823	Pdcd4	Programmed cell death protein 4 OS=Mus musculus OX=10090 GN=Pdcd4 PE=1 SV=1	10	1.594	0.000889293	0.0219263
P01837	Igkc	Immunoglobulin kappa constant OS=Mus musculus OX=10090 GN=Igkc PE=1 SV=2	10	0.604	0.000905847	0.022215
Q9JKV1	Adrm1	Proteasomal ubiquitin receptor ADRM1 OS=Mus musculus OX=10090 GN=Adrm1 PE=1 SV=2	2	0.296	0.000944313	0.0230352
P55096	Abcd3	ATP-binding cassette sub-family D member 3 OS=Mus musculus OX=10090 GN=Abcd3 PE=1 SV=2	6	2.009	0.000986782	0.0238043
Q8CHY6	Gatad2a	Transcriptional repressor p66 alpha OS=Mus musculus OX=10090 GN=Gatad2a PE=1 SV=2	12	0.473	0.000991411	0.0238043
P31428	Dpep1	Dipeptidase 1 OS=Mus musculus OX=10090 GN=Dpep1 PE=1 SV=2	1	4.56	0.00102645	0.0243902
P22646	Cd3e	T-cell surface glycoprotein CD3 epsilon chain OS=Mus musculus OX=10090 GN=Cd3e PE=1 SV=2	1	2.952	0.00102185	0.0243902
Q5UAK0	Mier1	Mesoderm induction early response protein 1 OS=Mus musculus OX=10090 GN=Mier1 PE=1 SV=2	1	3.111	0.00104131	0.0246156
P15532	Nme1	Nucleoside diphosphate kinase A OS=Mus musculus OX=10090 GN=Nme1 PE=1 SV=1	6	0.591	0.00106147	0.0248716
P62482	Kcnab2	Voltage-gated potassium channel subunit beta-2 OS=Mus musculus OX=10090 GN=Kcnab2 PE=1 SV=1	5	0.321	0.00106298	0.0248716
Q9Z0M5	Lipa	Lysosomal acid lipase/cholesteryl ester hydrolase OS=Mus musculus OX=10090 GN=Lipa PE=1 SV=2	3	2.077	0.00109646	0.0253958
Q9WV32	Arpc1b	Actin-related protein 2/3 complex subunit 1B OS=Mus musculus OX=10090 GN=Arpc1b PE=1 SV=4	16	0.608	0.00109431	0.0253958
Q9D0S9	Hint2	Histidine triad nucleotide-binding protein 2, mitochondrial OS=Mus musculus OX=10090 GN=Hint2 PE=1 SV=1	3	2.063	0.00117441	0.0270645
Q9Z2D7	Mbd4	Methyl-CpG-binding domain protein 4 OS=Mus musculus OX=10090 GN=Mbd4 PE=1 SV=1	6	0.609	0.0011808	0.0270758
Q3UZZ6	Sult1d1	Sulfotransferase 1 family member D1 OS=Mus musculus OX=10090 GN=Sult1d1 PE=1 SV=1	1	2.855	0.00123731	0.0280906
Q6IFX2	Krt42	Keratin, type I cytoskeletal 42 OS=Mus musculus OX=10090 GN=Krt42 PE=1 SV=1	6	1.562	0.00130514	0.0290552
Q8VD65	Pik3r4	Phosphoinositide 3-kinase regulatory subunit 4 OS=Mus musculus OX=10090 GN=Pik3r4 PE=1 SV=3	7	0.424	0.00129854	0.0290552
Q8R317	Ubqln1	Ubiquilin-1 OS=Mus musculus OX=10090 GN=Ubqln1 PE=1 SV=1	4	0.439	0.00134791	0.0297189
Q7TPC1	Cdsn	Corneodesmosin OS=Mus musculus OX=10090 GN=Cdsn PE=2 SV=2	1	3.264	0.00150388	0.0323794
Q8CB77	Eloa	Elongin-A OS=Mus musculus OX=10090 GN=Eloa PE=1 SV=3	5	0.4	0.00155835	0.0332399
Q99M74	Krt82	Keratin, type II cuticular Hb2 OS=Mus musculus OX=10090 GN=Krt82 PE=1 SV=2	1	2.58	0.00157413	0.0332806
P09602	Hmgn2	Non-histone chromosomal protein HMG-17 OS=Mus musculus OX=10090 GN=Hmgn2 PE=1 SV=2	2	1.64	0.00157477	0.0332806
Q01405	Sec23a	Protein transport protein Sec23A OS=Mus musculus OX=10090 GN=Sec23a PE=1 SV=2	6	1.916	0.00158291	0.0332993
P58749	Tm6sf1	Transmembrane 6 superfamily member 1 OS=Mus musculus OX=10090 GN=Tm6sf1 PE=2 SV=2	1	2.65	0.0016189	0.0339007
Q9QXD6	Fbp1	Fructose-1,6-bisphosphatase 1 OS=Mus musculus OX=10090 GN=Fbp1 PE=1 SV=3	1	4.344	0.00163236	0.0340273
Q9CQ60	Pgls	6-phosphogluconolactonase OS=Mus musculus OX=10090 GN=Pgls PE=1 SV=1	6	0.533	0.00169846	0.0352449
G5E829	Atp2b1	Plasma membrane calcium-transporting ATPase 1 OS=Mus musculus OX=10090 GN=Atp2b1 PE=1 SV=1	6	1.991	0.00180176	0.0372202
Q8R1J9	Tor2a	Torsin-2A OS=Mus musculus OX=10090 GN=Tor2a PE=1 SV=1	2	3.373	0.00189777	0.0386808
Q99PL6	Ubxn6	UBX domain-containing protein 6 OS=Mus musculus OX=10090 GN=Ubxn6 PE=1 SV=1	3	2.356	0.0018915	0.0386808
P29391	Ftl1	Ferritin light chain 1 OS=Mus musculus OX=10090 GN=Ftl1 PE=1 SV=2	8	1.668	0.00200674	0.0405414
Q6NZJ6	Eif4g1	Eukaryotic translation initiation factor 4 gamma 1 OS=Mus musculus OX=10090 GN=Eif4g1 PE=1 SV=1	18	0.52	0.00199872	0.0405414
Q921I1	Tf	Serotransferrin OS=Mus musculus OX=10090 GN=Tf PE=1 SV=1	10	0.483	0.00202576	0.0407463
A2AKX3	Setx	Probable helicase senataxin OS=Mus musculus OX=10090 GN=Setx PE=1 SV=1	2	0.193	0.00218626	0.0435921
P70699	Gaa	Lysosomal alpha-glucosidase OS=Mus musculus OX=10090 GN=Gaa PE=1 SV=2	3	0.204	0.00239117	0.0474715
Q8R3F5	Mcat	Malonyl-CoA-acyl carrier protein transacylase, mitochondrial OS=Mus musculus OX=10090 GN=Mcat PE=1 SV=3	3	1.902	0.00245884	0.0483959
Q9Z1R2	Bag6	Large proline-rich protein BAG6 OS=Mus musculus OX=10090 GN=Bag6 PE=1 SV=1	3	0.342	0.0024932	0.0488625
P56135	Atp5mf	ATP synthase subunit f, mitochondrial OS=Mus musculus OX=10090 GN=Atp5mf PE=1 SV=3	3	1.545	0.00253439	0.0494583

## Sheet: Figure 3a
Panel a
%B b cells in PP (normalized to sham mean)
Sham 6h	Stroke 6h	Sham 12h	Stroke 12h	Sham 24h	Stroke 24h	Sham 72h	Stroke 72h	Sham 7d	Stroke 7d	Sham 21d	Stroke 21d
124.256	113.382	106.107	45.1172	93.5284	33.941	95.7226	47.0945	117.176	37.2279	105.9	64.5661
123.084	112.734	132.151	45.2569	100.093	55.1635	100.296	35.1595	79.3054	17.9887	66.8478	56.625
87.8021	112.83	70.9709	12.5684	121.79	45.5956	83.6013	13.8118	85.1069	25.3368	118.123	76.4519
69.5417	72.4043	92.1745	48.4432	85.1141	44.044	101.696	24.1904	96.8516	18.3658	113.204	65.6718
90.2684	101.496	98.5965	66.2508	89.9562	23.3955	90.4168	10.3935	121.058		111.302	62.356
105.048	103.36			89.8253	4.17774	90.2852	8.29027	100.502		84.6321	71.9886
				124.411	45.8301	125.048	5.4101
				89.8225	46.5293	90.2823	1.44294
				106.809	9.1682	107.356	10.2312
				98.6499	29.98	99.1549	15.4376
						116.141	26.5854

## Sheet: Figure 3b-e_Upregulated genes
"ENSEMBL Gene"	Gene Symbol	Sample1	Sample2	Sample3	Sample4	Sample5	Sample6	Sample7	Sample8	Sample9	Sample10	Sample11	Sample12	p-value	BH-adj q-value	log2FC	log2FC SE	Mean Expression	Expression Variance	Technical Variance	Corrected Variance
ENSMUSG00000000276	Dgke	5.82064	6.39827	6.56498	5.79117	6.29199	6.58161	8.4766	8.35991	8.21812	8.8009	18.8703	8.05433	0.00162041	0.443393	0.612806	0.194405	9.47672	0.205491	0.00405417	0.109326
ENSMUSG00000000386	Mx1	6.98505	6.17419	9.7868	8.17836	8.60483	9.82374	9.85222	12.312	10.8056	8.93417	13.5573	12.1881	0.0229491	0.893576	0.43787	0.192531	7.40824	0.101005	0.00632686	0.0472599
ENSMUSG00000000673	Haao	121.449	124.256	125.865	146.907	129.956	212.055	188.408	164.734	186.274	205.041	184.413	187.706	0.010097	0.773952	0.380653	0.147971	10.6844	0.0812818	0.00307494	0.042866
ENSMUSG00000000823	Zfp512b	21.9464	26.0417	37.5793	44.114	43.5185	61.3343	45.5583	45.7489	50.4946	57.7508	96.0994	64.2152	0.0196033	0.893576	0.624218	0.267462	8.72549	0.301366	0.00738852	0.207219
ENSMUSG00000001082	Mfsd10	22.7119	14.1523	16.7132	15.735	17.2838	18.8561	27.4892	25.6897	22.2786	19.3276	27.0555	25.2659	0.0158754	0.842739	0.464416	0.192562	7.863	0.0973686	0.0171666	0.0252343
ENSMUSG00000001151	Pcnt	30.5526	35.3046	37.848	36.8854	42.3019	44.1126	43.5352	41.8566	47.5022	42.617	52.6752	54.0219	0.0391578	0.973277	0.304808	0.147784	10.356	0.0476239	0.00154038	0.0229735
ENSMUSG00000002083	Bbc3	3.34844	3.38493	5.48177	1.92719	2.42019	2.66368	5.99467	8.05049	5.00588	5.3516	9.19372	6.52504	0.000150395	0.145617	1.07099	0.282552	5.33772	0.482879	0.0804657	0.106596
ENSMUSG00000002105	Slc39a13	16.0305	10.3326	13.846	16.1471	21.4134	20.2033	25.8344	20.6868	16.0235	20.6702	25.5108	25.7934	0.0174913	0.856667	0.456374	0.192059	7.84105	0.145687	0.0161275	0.0816447
ENSMUSG00000002658	Gtf2f1	48.6826	55.8791	59.661	50.8357	59.0205	47.4392	60.1167	53.5018	70.7352	57.4071	106.904	64.9523	0.0438512	0.973277	0.316191	0.156879	10.707	0.0943875	0.00132296	0.0725102
ENSMUSG00000002948	Map2k7	36.7784	40.3254	46.9297	52.1722	42.7975	44.2355	57.1441	51.2197	49.9268	49.5198	68.3427	58.6433	0.026731	0.923013	0.332854	0.150244	10.2756	0.0564579	0.00325618	0.0256098
ENSMUSG00000003378	Grik5	1.08707	4.27059	1.53312	3.23172	3.66123	6.14939	2.83813	4.49873	6.15009	5.32544	7.92815	6.10154	0.0455591	0.973277	0.849782	0.425007	5.61216	0.689573	0.117402	0.424489
ENSMUSG00000004085	Map3k20	6.35569	10.1254	6.28857	6.60096	7.65724	8.15771	6.8436	8.48281	12.1374	8.33732	13.9026	10.496	0.0492704	0.973277	0.379533	0.193024	7.75545	0.134767	0.0153778	0.0896518
ENSMUSG00000004317	Clcn5	14.2951	13.4342	13.4516	10.5172	7.25838	5.74711	14.3907	12.2666	16.1966	13.2625	22.9044	12.9497	0.0456177	0.973277	0.541309	0.270802	9.34246	0.279914	0.0239838	0.196017
ENSMUSG00000004561	Mettl17	29.4846	26.1854	21.8436	31.9659	24.8541	42.2191	31.4835	30.5905	42.7725	37.4753	54.2102	41.1711	0.0183372	0.875608	0.414436	0.175702	8.68397	0.131037	0.0127499	0.0798641
ENSMUSG00000004933	Matk	10.2147	9.1636	11.7499	9.91725	15.1275	20.4001	15.0494	17.2173	18.0626	17.3429	12.5905	25.3907	0.0262782	0.918788	0.478363	0.215277	8.77836	0.188802	0.00729318	0.13174
ENSMUSG00000004952	Rasa4	8.08208	11.6027	12.064	13.0314	10.7073	14.5346	15.8602	14.0719	14.1114	13.5313	14.6693	17.9453	0.0322129	0.940751	0.370833	0.173144	9.21398	0.0809059	0.0170503	0.0306912
ENSMUSG00000005417	Mprip	58.5181	55.6256	58.3102	62.7905	77.1672	80.9684	77.0678	81.6054	102.398	91.8884	118.875	114.452	0.000338661	0.245602	0.563111	0.157128	12.4405	0.131179	0.00115075	0.048018
ENSMUSG00000007029	Vars	338.292	321.406	278.947	326.984	281.38	257.15	374.095	345.577	416.116	394.071	561.378	367.242	0.00601278	0.663547	0.412335	0.150099	11.779	0.0877455	0.00187069	0.0436434
ENSMUSG00000007038	Neu1	22.406	15.2113	13.784	15.8059	15.1053	12.6084	28.7279	20.9582	18.4904	19.3748	25.906	19.7269	0.00349043	0.57808	0.482679	0.165251	9.59383	0.135316	0.0123741	0.0665795
ENSMUSG00000008855	Hdac5	45.8097	41.2523	47.9756	38.8712	42.2319	38.7684	61.1728	40.167	49.2424	50.2518	68.5896	63.4638	0.0422665	0.973277	0.343692	0.169232	8.90308	0.0740545	0.00956665	0.036456
ENSMUSG00000011148	Adssl1	5.45826	3.68569	3.57225	2.73608	3.38309	5.87974	11.0327	12.864	10.849	6.46682	5.08622	9.31865	3.07929e-05	0.0484488	1.13172	0.271556	6.73393	0.550422	0.0530315	0.168197
ENSMUSG00000011306	Sugp1	20.0594	24.051	24.3178	21.1305	24.2224	29.3354	26.7961	28.3464	28.4316	28.5448	39.298	31.4887	0.02165	0.893576	0.34184	0.148856	10.2548	0.0603537	0.00187779	0.0294548
ENSMUSG00000011832	Evi5l	7.92066	11.9181	14.2749	11.4051	10.9714	12.2522	17.962	13.6007	15.8295	15.1611	24.036	17.8733	0.00111973	0.431767	0.587165	0.180191	8.42709	0.162784	0.0144387	0.0611946
ENSMUSG00000014592	Camta1	10.8118	9.04425	7.94894	7.22143	8.34605	10.3689	11.7271	11.3639	14.4941	11.9285	12.6836	10.3294	0.0128473	0.816486	0.428902	0.17239	9.10194	0.0846699	0.0150859	0.0228637
ENSMUSG00000014668	Chfr	58.224	51.6389	47.427	54.7046	51.2899	57.2724	64.7918	56.5592	57.5491	68.6828	98.362	66.4372	0.027947	0.923013	0.329178	0.149761	10.9204	0.0693324	0.00489456	0.0388636
ENSMUSG00000015127	Unkl	17.4065	18.072	13.3767	18.4314	14.8921	22.4548	20.9027	20.8881	20.5746	19.0799	35.077	23.0584	0.0341364	0.958319	0.385638	0.182037	8.28502	0.110205	0.0139224	0.0626881
ENSMUSG00000015377	Dennd6b	8.03777	8.16591	11.5183	12.9759	14.1541	20.3724	14.8652	15.0661	14.6997	16.4171	16.5254	22.6657	0.0319035	0.939667	0.461791	0.215225	9.11791	0.184492	0.00517612	0.13379
ENSMUSG00000015597	Zfp318	158.999	156.753	196.783	219.05	172.391	223.811	231.717	212.061	182.881	262.059	273.305	235.254	0.0457406	0.973277	0.293443	0.146884	11.5023	0.0612499	0.000778578	0.0407637
ENSMUSG00000015599	Ttbk1	2.19055	1.73626	2.52482	2.27838	2.19542	2.79418	4.49858	3.32337	2.30448	3.14478	4.3084	4.20154	0.000403151	0.245602	0.635654	0.179664	8.45971	0.189279	0.0144052	0.0725845
ENSMUSG00000015942	Gtf2ird2	15.8167	16.9127	25.1392	27.1481	20.5439	33.6454	27.758	31.1995	28.0125	32.9114	29.5966	31.4285	0.0277575	0.923013	0.401767	0.182563	7.88473	0.121787	0.00636804	0.0791733
ENSMUSG00000016933	Plcg1	34.2868	25.019	28.8705	40.4627	23.4753	35.5608	39.7	39.0816	48.0971	43.7465	178.192	61.5431	0.0129027	0.816486	0.890143	0.357998	10.1517	0.565632	0.00650939	0.377979
ENSMUSG00000016940	Kctd2	15.2491	16.4458	14.6691	13.1459	16.9008	20.3869	17.7836	20.0684	21.0156	20.7823	27.5876	26.5166	0.0170681	0.856667	0.442699	0.1856	7.93338	0.0942537	0.0107412	0.0341431
ENSMUSG00000017639	Rab11fip4	8.08449	6.29508	5.38373	2.70953	6.30088	2.68552	8.57893	8.46577	8.24827	5.21865	8.01034	9.55368	0.0245297	0.896894	0.698227	0.310499	8.72055	0.395895	0.0324185	0.256809
ENSMUSG00000017861	Mybl2	29.2475	35.9878	22.5847	29.7592	48.7912	40.0401	38.8062	45.0674	60.3231	42.4193	51.3506	55.861	0.00508338	0.621209	0.5143	0.183567	8.77542	0.164038	0.00926845	0.0918223
ENSMUSG00000018425	Dhx40	26.9307	32.6226	24.1529	22.7012	22.0165	20.157	30.6575	27.2246	27.1628	32.4475	58.6731	29.7676	0.0398773	0.973277	0.409479	0.199258	8.24468	0.154012	0.0035775	0.115534
ENSMUSG00000018925	Heatr9	1.29506	1.00405	1.13916	1.1396	1.12749	2.03697	2.44614	1.84373	1.51855	1.50778	2.47464	1.92911	0.0221497	0.893576	0.592991	0.259198	5.59402	0.187827	0.0487207	0.0523976
ENSMUSG00000019143	Hars2	20.9626	24.6981	25.2972	29.9719	31.1601	35.4868	28.1681	38.9849	32.2088	40.0507	49.8458	37.1876	0.0202344	0.893576	0.411887	0.177387	8.5169	0.109081	0.012865	0.0562287
ENSMUSG00000019178	Styxl1	1.00633	1.14386	1.42941	1.08318	1.43869	2.74977	2.34745	2.61063	2.22138	1.68353	2.44323	2.54823	0.0142073	0.816881	0.696708	0.284141	5.10928	0.265799	0.0778156	0.068943
ENSMUSG00000019338	Zfp687	20.3826	15.0507	17.0521	33.2588	23.3546	31.7243	28.3768	26.5885	29.9967	32.1441	62.0679	48.3958	0.0115823	0.814254	0.671335	0.265915	11.0959	0.315764	0.0172091	0.194924
ENSMUSG00000019737	Syne4	3.13667	1.35581	5.3908	1.65145	5.13277	5.79643	3.79299	4.04076	7.58999	6.2386	7.44901	6.50324	0.0498188	0.973277	0.788298	0.401882	5.2301	0.609955	0.0991248	0.385402
ENSMUSG00000019802	Sec63	34.8276	39.9232	44.791	43.0118	38.1303	37.9011	51.8413	44.3823	42.3889	44.3699	84.0188	44.9963	0.0356807	0.961698	0.337299	0.160577	11.6598	0.101351	0.00537095	0.0719837
ENSMUSG00000019820	Utrn	45.5152	32.9085	48.0396	44.4043	41.5438	50.9484	54.5511	49.1457	54.6002	52.3346	72.8314	72.4446	0.00417588	0.58402	0.418802	0.146201	10.9493	0.0912985	0.00172459	0.0460852
ENSMUSG00000020027	Socs2	5.79659	4.54136	3.86524	4.09092	4.25561	1.88618	6.4371	4.75327	5.20265	5.98357	5.15561	6.6498	0.0461224	0.973277	0.523467	0.262485	5.89645	0.234021	0.061436	0.113781
ENSMUSG00000020064	Herc4	185.142	163.405	175.767	189.047	162.316	172.896	202.489	192.305	222.098	245.161	514.084	186.829	0.0440489	0.973277	0.454253	0.225589	11.1348	0.195069	0.00143113	0.151241
ENSMUSG00000020074	Ccar1	73.4059	73.8858	109.647	112.878	108.292	131.316	117.676	122.174	123.22	116.965	198.104	113	0.0451286	0.973277	0.362594	0.180984	10.7101	0.125189	0.0027956	0.0954704
ENSMUSG00000020167	Tcf3	102.186	91.9653	104.087	105.141	123.049	105.283	132.092	119.353	156.283	126.121	161.817	147.646	0.0110403	0.803264	0.402763	0.15848	12.5147	0.0643628	0.00133675	0.0207968
ENSMUSG00000020287	Mpg	11.6838	12.5552	11.071	12.3536	13.341	18.7805	20.5052	16.8929	16.1119	16.6152	19.0702	18.3492	0.0113328	0.814254	0.434688	0.17166	8.59441	0.0854525	0.00802211	0.0292896
ENSMUSG00000020381	Mrnip	2.15554	6.64227	3.64482	2.94846	5.90637	5.21754	4.92218	4.65095	8.33022	5.60499	15.842	6.30623	0.0491857	0.973277	0.722474	0.367302	5.97977	0.510293	0.0496115	0.35512
ENSMUSG00000020455	Trim11	25.2014	23.6188	34.4187	36.4959	31.828	34.5708	35.823	32.6238	34.9388	35.3852	55.174	41.8248	0.0280791	0.923013	0.325324	0.148132	10.3779	0.0882335	0.00197268	0.0633334
ENSMUSG00000020472	Zkscan17	24.3259	22.4898	21.3082	19.2855	22.9586	20.2	25.2626	26.1565	26.325	26.9283	34.0075	40.0143	0.031446	0.934278	0.412819	0.191886	7.82	0.0810279	0.0154803	0.0225244
ENSMUSG00000020608	Smc6	117.595	110.675	106.022	115.523	113.014	84.8813	128.315	120.548	153.249	151.954	210.96	102.126	0.0358499	0.964194	0.360548	0.171802	9.44786	0.115951	0.00344036	0.0851075
ENSMUSG00000020653	Klf11	5.32592	4.31581	5.60422	6.33089	4.44432	4.90853	6.67987	8.4357	6.61466	7.35475	17.7173	7.09887	0.00340912	0.577112	0.683066	0.23327	5.84525	0.275653	0.00682152	0.156423
ENSMUSG00000020827	Mink1	41.0866	41.1604	54.5085	40.2307	45.1214	62.7936	69.645	47.8753	56.5226	50.9312	77.6702	80.761	0.0133353	0.816486	0.398179	0.160901	9.17519	0.112038	0.00438515	0.0712933
ENSMUSG00000020937	Plcd3	4.42347	3.82148	1.83369	2.76485	3.69797	3.07753	5.08799	5.35022	4.97707	4.71787	5.24777	6.41078	0.00640306	0.677272	0.703765	0.25813	4.91354	0.22946	0.0310693	0.0727515
ENSMUSG00000020982	Nemf	73.5126	48.4027	63.7174	64.6904	69.6593	88.2211	77.6629	74.293	77.0822	74.681	127.589	84.4909	0.0465842	0.973277	0.315376	0.158476	10.3026	0.0956203	0.00242839	0.0729153
ENSMUSG00000021023	Prorp	4.29947	4.03194	4.93283	6.35195	2.92932	6.17121	6.07101	4.71278	6.91573	6.27609	7.48779	6.7407	0.0302487	0.930215	0.433345	0.199991	7.65828	0.150264	0.0213406	0.0876138
ENSMUSG00000021130	Galnt16	1.28249	1.9123	1.39807	2.0001	1.94931	2.37147	2.32456	2.22672	1.91209	2.84792	3.59193	3.11757	0.0223164	0.893576	0.538688	0.235756	6.47926	0.171627	0.0369373	0.0647972
ENSMUSG00000021179	Nrde2	20.8143	22.1534	18.8278	18.6774	20.2979	23.9213	24.1467	24.3251	22.5801	21.3671	54.227	30.6732	0.0462966	0.973277	0.407276	0.204386	7.89743	0.159166	0.00900443	0.116316
ENSMUSG00000021187	Tc2n	2.53418	1.73139	1.82762	2.13524	2.85285	2.73177	3.22037	3.47684	3.15683	2.98724	2.30633	3.44396	0.0459302	0.973277	0.428757	0.214804	6.67461	0.108769	0.0141334	0.0503627
ENSMUSG00000021319	Sfrp4	1.52128	2.08135	1.658	2.33592	1.54539	2.9671	2.21185	2.22078	3.27915	3.02014	3.00605	3.06636	0.0398728	0.973277	0.480865	0.23399	5.77449	0.150173	0.0159138	0.0799068
ENSMUSG00000021457	Syk	243.73	254.594	250.859	271.738	240.005	212.421	296.484	272.37	310.867	312.962	491.66	284.334	0.0419824	0.973277	0.381338	0.18751	13.8149	0.0911334	0.000157388	0.0564637
ENSMUSG00000021458	Aopep	76.1637	59.0844	66.5497	72.5149	67.7664	84.4829	77.4922	96.858	72.1849	82.8852	111.992	118.834	0.0243545	0.896894	0.357308	0.158698	9.88496	0.0788657	0.0082696	0.040182
ENSMUSG00000021514	Zfp369	42.6902	41.3004	43.2823	52.1263	40.4577	40.3619	51.8917	49.1067	59.6455	51.3704	70.5115	65.8518	0.00692861	0.686696	0.401076	0.148532	10.5344	0.0731721	0.00308711	0.0291437
ENSMUSG00000021552	Gkap1	7.49624	6.25032	3.45218	4.93213	9.49486	6.89368	13.4149	12.1626	18.1655	12.914	35.1999	13.0633	1.31412e-05	0.0330817	1.36455	0.313133	6.30844	0.775234	0.0287521	0.265405
ENSMUSG00000021690	Jmy	14.0482	10.0962	7.80856	10.714	6.05966	5.9908	12.9878	11.2369	10.1271	10.2517	25.37	12.7286	0.0473965	0.973277	0.575254	0.290131	9.96604	0.319821	0.00820337	0.244325
ENSMUSG00000021728	Emb	11.7408	8.30418	7.4203	6.56292	6.01635	7.07897	10.5912	13.1341	10.948	8.4957	34.0247	9.95571	0.0257485	0.912949	0.723922	0.324631	7.74776	0.430341	0.00940805	0.306748
ENSMUSG00000021752	Kctd6	2.83702	1.54588	3.24663	2.04727	1.96673	2.88478	3.49515	3.10719	3.00283	3.74223	4.26917	2.87243	0.0204702	0.893576	0.516133	0.2227	6.8068	0.165344	0.0282028	0.0737576
ENSMUSG00000021820	Camk2g	14.304	10.4261	15.6796	18.3413	16.7557	19.4168	23.4957	30.6162	15.6725	19.0281	20.2111	22.4892	0.034873	0.958319	0.442186	0.209584	7.3256	0.140912	0.0247782	0.071566
ENSMUSG00000021902	Phf7	9.45702	10.0635	12.3823	11.1578	9.98636	17.8674	16.6084	16.7725	13.7556	15.9929	22.183	16.9387	0.00201485	0.477129	0.536237	0.17365	8.69234	0.142942	0.011449	0.0595226
ENSMUSG00000021982	Cdadc1	17.4937	16.2102	19.619	20.2909	21.3689	28.1977	23.7307	22.3501	20.2145	24.9215	41.8083	32.9457	0.0321313	0.940551	0.394147	0.183943	9.62808	0.134646	0.0233262	0.0781785
ENSMUSG00000021991	Cacna2d3	1.79479	1.38876	1.89362	1.28453	2.6324	2.67813	1.87121	2.16367	2.26343	3.28433	3.10126	5.97625	0.0430509	0.973277	0.589578	0.291407	4.9657	0.326395	0.0687984	0.185955
ENSMUSG00000022066	Entpd4b	4.87754	5.68923	6.92418	7.4701	5.29788	10.1226	8.45231	9.4757	8.16259	8.5647	16.3942	9.05984	0.00793804	0.703634	0.56092	0.211294	8.47209	0.207567	0.011588	0.122347
ENSMUSG00000022185	Acin1	274.467	252.019	391.841	352.748	393.363	464.668	385.025	405.58	425.78	427.786	566.204	463.723	0.0348768	0.958319	0.331417	0.157085	12.4506	0.0901241	0.000965065	0.0652204
ENSMUSG00000022263	Trio	52.8897	52.2593	71.7154	75.7823	88.5775	111.91	94.803	85.1684	111.277	115.131	190.568	139.02	0.00273792	0.564954	0.689256	0.23008	11.8325	0.273938	0.00462783	0.154182
ENSMUSG00000022311	Csmd3	1.76311	3.19761	1.97645	2.13107	2.71356	4.35618	2.75347	3.96367	4.31146	3.6365	6.71562	4.99694	0.00532625	0.632467	0.713735	0.25613	7.48712	0.317848	0.0611605	0.135647
ENSMUSG00000022389	Tef	23.128	18.9977	22.2117	29.797	19.308	39.6041	31.655	37.2819	31.0485	35.1795	45.3061	37.4859	0.00730907	0.693079	0.521376	0.194367	7.66967	0.158455	0.0149577	0.0777928
ENSMUSG00000022489	Pde1b	8.45082	8.69291	12.334	12.3082	18.8777	22.9365	16.1907	14.9132	14.852	20.2567	36.3306	24.6477	0.041184	0.973277	0.61508	0.301263	9.80891	0.350705	0.00857722	0.263701
ENSMUSG00000022661	Cd200	56.249	57.9315	47.3003	42.7179	26.3893	53.4376	73.0576	45.9506	67.2479	95.4756	238.298	93.5963	0.0109675	0.802607	0.926218	0.364118	9.32049	0.595553	0.012021	0.385724
ENSMUSG00000022671	Mzt2	2.91703	1.36452	1.80658	1.58986	1.72299	1.21534	3.35207	3.58123	4.17744	1.93153	2.82783	2.09164	0.0148042	0.824516	0.731222	0.300034	4.85771	0.326585	0.1	0.0988368
ENSMUSG00000022995	Enah	3.55186	3.41576	2.89556	4.18652	3.51323	4.13758	3.4114	4.33358	4.39962	5.84403	6.15194	4.92307	0.0479442	0.973277	0.392819	0.198608	7.39088	0.0981938	0.0130125	0.0487085
ENSMUSG00000023009	Nckap5l	9.31494	5.90879	3.27932	4.23468	3.83166	3.09891	10.1081	7.84816	8.0108	6.09679	8.39082	9.44073	0.00883864	0.746658	0.797573	0.304623	4.73808	0.3526	0.105721	0.0913026
ENSMUSG00000023050	Map3k12	5.76395	4.19098	4.73229	5.95305	5.60548	7.2041	5.58619	5.97327	8.93075	7.10241	9.84759	7.19704	0.0369433	0.973277	0.395568	0.189594	7.69041	0.113866	0.0099477	0.068363
ENSMUSG00000023055	Calcoco1	17.5397	17.7648	18.4623	19.435	15.6631	22.453	29.5195	19.0912	20.7789	24.9925	59.6259	26.4718	0.0172515	0.856667	0.579036	0.243159	9.21143	0.252694	0.00688042	0.170499
ENSMUSG00000023341	Mx2	2.36664	1.38506	6.08436	2.42027	2.32313	6.023	4.96169	8.63993	4.2494	3.34414	4.97447	5.61127	0.0487849	0.973277	0.761726	0.386571	7.31014	0.565801	0.0463071	0.402005
ENSMUSG00000023935	Spats1	4.42432	3.92627	4.8994	4.12007	4.73289	5.2523	5.37004	7.26985	6.64249	5.68085	8.19391	6.45721	0.0184448	0.876095	0.50843	0.215751	6.59878	0.100276	0.0132126	0.0195402
ENSMUSG00000024042	Sik1	20.7025	17.8097	24.2176	21.7696	11.0301	14.1584	31.5183	34.4831	37.4416	42.7064	43.3903	28.3034	1.26542e-06	0.00530929	1.00921	0.208295	9.44594	0.396102	0.0105825	0.119578
ENSMUSG00000024055	Cyp4f13	26.1412	25.949	29.6411	29.819	33.1473	46.0978	37.9092	35.8741	37.7156	46.2926	46.9974	39.1129	0.0406236	0.973277	0.352436	0.172142	8.44697	0.0821726	0.00625968	0.0468669
ENSMUSG00000024079	Eif2ak2	22.6951	21.7324	29.6546	20.3901	25.2359	30.9884	27.5476	32.7917	28.9369	29.324	54.4941	32.3061	0.0287274	0.927158	0.397123	0.181566	7.95725	0.123339	0.00679903	0.0815618
ENSMUSG00000024112	Cacna1h	5.92859	3.75093	5.87205	5.72079	5.74424	8.8672	9.76549	7.72302	7.47656	8.24579	11.005	11.3258	0.00367089	0.579476	0.637635	0.219485	7.1714	0.198346	0.0336155	0.0625918
ENSMUSG00000024222	Fkbp5	80.033	34.8485	26.3603	54.689	31.0656	27.0724	100.939	97.8551	101.408	130.083	281.759	52.5173	0.000298466	0.245602	1.50693	0.416666	9.8428	1.0928	0.0050826	0.51575
ENSMUSG00000024236	Svil	19.2497	15.0105	16.6591	15.8754	14.826	13.6892	22.5868	19.7897	16.6098	15.8719	26.6083	21.1591	0.0296809	0.927337	0.340092	0.156413	10.3059	0.08287	0.00911928	0.0473389
ENSMUSG00000024295	Cyp4f41-ps	2.40077	2.09614	2.06637	2.53429	3.93688	3.05879	5.7489	2.46507	5.04876	5.34244	2.5745	4.89568	0.045797	0.973277	0.625894	0.313376	5.25658	0.296197	0.133651	0.0746428
ENSMUSG00000024588	Fech	10.3557	17.0631	12.8581	14.4469	11.3574	13.0514	18.7285	16.1009	14.4644	14.2695	27.3284	13.9989	0.0443534	0.973277	0.370132	0.184078	9.05668	0.129776	0.00829534	0.0933585
ENSMUSG00000024871	Doc2g	1.67107	1.1964	5.2056	5.31311	5.21744	9.06495	5.64686	5.70911	7.6762	7.91727	6.12689	11.5205	0.0498952	0.973277	0.930205	0.474386	6.52459	0.849736	0.05911	0.616015
ENSMUSG00000024900	Cpt1a	52.2743	46.4182	53.218	31.9513	44.9171	40.5762	66.9136	75.5669	54.0277	52.9564	73.8619	64.5274	0.00113199	0.431767	0.513972	0.157879	9.47941	0.128178	0.0042997	0.0574461
ENSMUSG00000024921	Smarca2	90.9584	88.1483	109.209	116.46	91.9277	136.505	130.291	116.722	119.774	131.999	152.938	151.206	0.0237989	0.896894	0.333732	0.147645	10.5132	0.0636627	0.00221037	0.0344055
ENSMUSG00000024970	Spindoc	9.97057	9.13454	11.2231	10.477	11.1634	10.4677	11.7727	15.8801	12.1598	14.9397	25.0696	12.255	0.00846064	0.734442	0.493679	0.187489	7.85746	0.14558	0.0112663	0.075756
ENSMUSG00000024975	Pdcd4	155.589	115.007	113.224	148.952	60.5163	67.6767	252.279	176.098	182.368	200.16	305.133	130.022	0.00179057	0.46954	0.937498	0.300198	11.9369	0.485479	0.000700836	0.269655
ENSMUSG00000025047	Pdcd11	39.4063	43.4337	46.9499	51.2894	40.8712	46.7078	49.7157	50.5611	52.6299	61.9497	76.9966	52.6416	0.0210017	0.893576	0.335691	0.14545	11.1135	0.0644041	0.00087924	0.0361587
ENSMUSG00000025223	Ldb1	97.9941	85.1386	112.485	120.235	98.7178	123.327	130.006	125.043	128.219	128.409	210.978	149.235	0.00520133	0.629511	0.424537	0.15193	12.0292	0.100316	0.00132048	0.0549576
ENSMUSG00000025241	Fyco1	28.3432	27.0507	35.5143	34.417	30.6481	46.2576	38.5121	41.8225	33.4501	41.8181	86.6393	50.9891	0.0297644	0.927337	0.473801	0.218019	10.8704	0.190857	0.00217013	0.140426
ENSMUSG00000025264	Tsr2	6.55792	9.76267	13.0188	10.8019	9.46656	8.61407	12.3936	11.8651	13.0787	12.0245	17.5394	8.98414	0.044609	0.973277	0.374202	0.186326	8.88053	0.132873	0.016006	0.0881457
ENSMUSG00000025357	Dgka	85.2458	72.8277	96.8304	95.9782	93.3239	118.205	117.857	103.323	93.0255	112.944	153.743	126.141	0.0393913	0.973277	0.316777	0.15377	12.2544	0.0710677	0.000494162	0.047576
ENSMUSG00000025977	Boll	5.63724	5.64792	3.66186	3.89621	3.69609	5.26856	10.6522	6.23681	9.38678	6.11924	9.40848	6.75438	0.00675106	0.686189	0.76781	0.283442	5.94521	0.2601	0.0969996	0.0122512
ENSMUSG00000026073	Il1r2	2.99364	3.43664	3.47057	1.73577	2.73159	3.04144	4.48622	4.81294	5.43514	3.82599	2.9044	5.46444	0.0389233	0.973277	0.606195	0.293557	5.54058	0.217498	0.104386	0.0246209
ENSMUSG00000026234	Ncl	300.463	372.778	364.99	353.134	376.925	224.324	411.596	352.548	503.828	391.696	473.984	363.742	0.0420598	0.973277	0.316547	0.15571	12.124	0.0934519	0.000177028	0.0725595
ENSMUSG00000026347	Tmem163	10.5994	17.329	15.7842	14.1039	10.9485	13.6732	22.319	20.6887	16.6531	15.8858	25.5249	18.1025	0.0015658	0.443393	0.523317	0.165491	9.52422	0.144155	0.0120532	0.0643596
ENSMUSG00000026425	Srgap2	18.3082	16.1289	20.0361	14.0226	17.5254	23.9704	19.332	23.4436	30.3858	21.1785	24.2811	32.1409	0.0140106	0.816486	0.436958	0.177843	8.91244	0.115576	0.0186434	0.0512101
ENSMUSG00000026632	Tatdn3	15.2245	12.3765	11.866	9.67057	7.04156	22.2418	32.0578	17.5802	14.5567	16.8666	27.5749	18.2722	0.0138634	0.816486	0.70857	0.287945	7.91577	0.363053	0.0657011	0.183036
ENSMUSG00000026655	Fam107b	229.847	252.116	194.001	223.022	193.517	109.725	291.243	226.614	264.891	259.083	485.403	227.335	0.0374408	0.973277	0.514824	0.247402	11.0452	0.239215	0.0024643	0.181159
ENSMUSG00000026773	Pfkfb3	41.1345	39.0678	32.1858	33.5824	40.6085	36.1437	40.3673	40.5652	40.6489	43.9781	74.3433	45.3759	0.0377663	0.973277	0.313938	0.151122	10.4674	0.0869902	0.00511848	0.0610036
ENSMUSG00000026944	Abca2	8.35067	11.6346	11.0967	8.95906	10.853	9.86634	14.2683	9.98219	14.246	12.2054	18.5839	16.3739	0.0353315	0.958319	0.452597	0.215057	6.81441	0.11391	0.0183776	0.0454707
ENSMUSG00000027035	Cers6	28.2992	19.3798	14.5517	15.4041	13.5409	15.2127	20.3094	22.2208	27.8399	17.9226	35.5724	26.7063	0.0231193	0.893576	0.496396	0.218536	8.4644	0.197452	0.00931139	0.133963
ENSMUSG00000027160	Ccdc34	10.2892	9.31393	6.84524	5.45524	11.5378	11.4767	11.0651	8.96029	13.9223	11.0283	15.1125	16.0781	0.0261904	0.918269	0.478207	0.215081	7.72959	0.188531	0.0137632	0.125017
ENSMUSG00000027244	Atg13	12.3839	11.1689	13.9231	16.0899	17.6462	15.4435	20.0431	15.6673	15.0252	16.0215	30.8408	19.3306	0.048328	0.973277	0.381201	0.193065	7.5402	0.12671	0.0102888	0.0854984
ENSMUSG00000027332	Ivd	49.6962	52.1587	77.4767	57.4075	67.4905	113.752	113.194	95.0155	72.4565	86.6768	78.9103	99.7258	0.0374149	0.973277	0.409774	0.196892	9.70667	0.151522	0.0146584	0.101641
ENSMUSG00000027381	Bcl2l11	33.9215	22.893	22.7663	25.0451	16.3611	19.6227	32.5603	27.3515	39.3725	30.7148	104.398	30.2775	0.0221292	0.893576	0.751449	0.32841	9.91128	0.448147	0.0063091	0.31725
ENSMUSG00000027569	Mrgbp	17.7627	16.9686	20.9192	22.6849	21.363	29.5066	23.2966	23.1941	25.0552	29.1955	34.5778	30.8458	0.0237301	0.896894	0.357853	0.158239	9.3474	0.0866894	0.00350024	0.0534404
ENSMUSG00000027776	Il12a	8.32182	4.77947	11.3396	11.7303	5.3546	14.5408	14.1696	14.7578	13.1637	14.3176	28.2739	16.0718	0.00343874	0.577112	0.890074	0.304244	7.88375	0.468512	0.0181888	0.259505
ENSMUSG00000027843	Ptpn22	77.6896	29.941	37.6744	56.9841	19.2446	40.3825	119.058	88.435	137.232	181.848	323.501	87.168	1.11014e-05	0.0330817	1.80108	0.409846	10.54	1.34281	0.00325941	0.500663
ENSMUSG00000027845	Dclre1b	9.64773	10.4782	6.7263	11.2075	5.91055	7.38706	12.4272	8.6479	11.4279	14.1968	14.883	8.30866	0.0424128	0.973277	0.438812	0.216223	8.97135	0.180021	0.0125512	0.127705
ENSMUSG00000027857	Tshb	1.23967	1.03695	1.09975	1.55158	2.37041	2.59165	2.12367	1.87268	2.26725	2.37276	3.94469	4.90092	0.0106114	0.790329	0.767486	0.300357	3.90426	0.406686	0.0235788	0.247065
ENSMUSG00000027881	Prpf38b	140.996	134.038	254.472	235.761	246.811	337.087	263.257	256.306	266.317	279.837	498.322	356.363	0.0349002	0.958319	0.529418	0.250967	13.2854	0.248217	0.00143711	0.187516
ENSMUSG00000027947	Il6ra	7.40344	7.24513	10.6673	9.62657	7.29414	8.25411	11.6215	11.1421	9.45742	9.65596	12.2997	11.2022	0.0148925	0.825777	0.374045	0.153613	9.98285	0.0739692	0.004258	0.0351353
ENSMUSG00000027950	Chrnb2	2.57339	2.48264	3.76275	3.01257	3.453	4.99813	3.2882	4.85966	4.11114	4.47308	6.05192	4.67262	0.0136675	0.816486	0.446455	0.181053	8.71617	0.143761	0.00912033	0.0892201
ENSMUSG00000027959	Sass6	15.171	18.1201	18.1643	15.6712	19.8408	20.7113	18.5468	24.3635	25.7618	18.8356	23.6961	30.0882	0.0293199	0.927337	0.367766	0.168765	9.25496	0.080137	0.012963	0.034612
ENSMUSG00000028073	Pear1	18.1415	15.5675	21.9071	23.2449	18.6312	23.8919	26.0853	18.4516	21.1611	27.6093	49.0522	31.2594	0.0377429	0.973277	0.447842	0.215554	10.0017	0.181417	0.00960114	0.129789
ENSMUSG00000028076	Cd1d1	13.1927	9.64558	13.3352	11.581	9.43604	21.3823	14.8056	16.2458	17.3399	17.7751	16.4885	20.7497	0.0172414	0.856667	0.431629	0.181241	8.37046	0.137211	0.0146073	0.0804338
ENSMUSG00000028125	Abca4	2.68498	3.59028	2.21232	3.613	4.23155	2.57877	4.84379	4.63415	4.84233	4.76314	5.31567	6.1007	0.0276962	0.923013	0.698895	0.317454	6.14066	0.200452	0.163342	-0.0893807
ENSMUSG00000028337	Coro2a	87.078	84.6762	78.5102	90.4381	79.1129	73.8611	117.555	112.286	114.024	108.056	132.823	101.175	0.00176882	0.46954	0.458629	0.14669	11.0496	0.0734691	0.00206608	0.0156477
ENSMUSG00000028460	Sit1	4.64652	5.64904	3.96034	4.77554	3.83991	3.03019	9.35769	5.35316	5.53494	4.01028	9.23119	4.68762	0.0485038	0.973277	0.489561	0.248139	6.27408	0.233291	0.029268	0.155451
ENSMUSG00000028630	Dyrk2	18.8643	23.7719	17.7191	22.0693	19.7152	17.2669	30.2396	24.3583	29.118	24.925	43.8453	23.5699	0.019856	0.893576	0.501948	0.215516	6.92104	0.138104	0.0218988	0.0544298
ENSMUSG00000028640	Tfap2c	1.0236	4.15848	3.86875	4.6165	3.52154	4.10041	6.68432	6.60801	4.66125	4.48291	5.80821	4.81779	0.0308261	0.934278	0.746279	0.34561	7.61942	0.477653	0.257241	0.101098
ENSMUSG00000028795	Ccdc28b	24.3225	13.2765	15.9843	15.5287	21.4021	30.0009	23.7176	23.6969	27.8884	32.6952	47.9495	42.3565	0.00393625	0.579476	0.693007	0.240358	7.35814	0.288539	0.0130701	0.160246
ENSMUSG00000028911	Srsf4	47.693	52.4819	62.1506	55.844	64.3696	53.7413	71.529	63.5822	74.4426	71.9494	91.8186	79.1496	0.00461953	0.610109	0.413347	0.145934	10.7224	0.0703814	0.00135907	0.0248037
ENSMUSG00000029022	Miip	27.0009	23.5306	35.2297	34.1269	39.1123	63.314	48.3821	49.4696	42.6143	47.9163	58.8041	78.26	0.00980921	0.771679	0.580236	0.224682	9.75883	0.229498	0.00939694	0.142048
ENSMUSG00000029062	Cdk11b	67.642	74.7971	98.9157	103.406	119.229	148.013	111.825	122.971	112.913	125.558	241.949	158.1	0.0390713	0.973277	0.482118	0.233648	10.1367	0.212278	0.00223704	0.161537
ENSMUSG00000029072	Tas1r3	1.89593	2.06648	2.39253	2.17151	2.89608	2.7208	3.47863	2.65528	3.21316	3.01326	3.47339	3.82588	0.0185964	0.877733	0.470552	0.199935	7.39964	0.0945168	0.0148239	0.0227188
ENSMUSG00000029156	Sgcb	1.03966	1.44794	1.28654	1.12471	1.95143	1.9295	2.64911	1.27348	1.89845	1.71582	2.79116	2.32229	0.044015	0.973277	0.504633	0.250569	5.92641	0.206708	0.0438574	0.107125
ENSMUSG00000029275	Gfi1	1.77998	1.4598	3.84223	2.36916	1.54694	2.96895	3.8788	3.78649	2.79752	1.8551	4.81327	4.14363	0.0376167	0.973277	0.621244	0.298818	6.94143	0.348781	0.0480826	0.219794
ENSMUSG00000029298	Gbp9	54.2106	32.5165	54.1067	37.9362	36.693	56.3107	66.427	50.2486	64.3674	61.2406	100.312	70.3284	0.00160912	0.443393	0.596023	0.188959	11.711	0.194263	0.00574957	0.101367
ENSMUSG00000029438	Bcl7a	23.2324	23.0143	26.7343	25.3592	39.8937	38.5387	27.57	34.0272	41.4411	34.6065	40.0054	41.953	0.0435154	0.973277	0.327391	0.162177	11.3627	0.100963	0.000885607	0.0780184
ENSMUSG00000029478	Ncor2	56.3005	57.9804	72.9358	76.2511	60.4587	61.1833	78.4796	77.6273	79.9631	74.5712	91.9486	89.6698	0.0231399	0.893576	0.349935	0.154081	12.1363	0.0551865	0.00216315	0.0218057
ENSMUSG00000029714	Gigyf1	38.6251	37.9495	60.1052	62.0891	57.0097	63.5136	67.2155	66.2832	59.2762	71.5426	106.871	69.9778	0.00836579	0.731251	0.46246	0.175377	11.6913	0.142211	0.00326699	0.0890047
ENSMUSG00000030041	M1ap	1.80552	4.65553	4.76746	5.75733	3.39819	4.04921	6.48826	6.38489	5.34558	4.16967	8.1427	9.27085	0.0159348	0.842739	0.705514	0.292695	5.24882	0.355692	0.0958655	0.146071
ENSMUSG00000030083	Abtb1	27.0632	24.24	18.161	19.9361	21.6011	27.0125	27.0268	26.4592	36.1291	29.6191	53.2379	35.5681	0.00385173	0.579476	0.539567	0.186698	7.94545	0.163289	0.0122209	0.0800568
ENSMUSG00000030231	Plekha5	8.61791	6.71124	13.7012	8.97145	13.3454	11.3701	13.6159	11.5669	11.7572	11.5788	16.5377	15.486	0.0350064	0.958319	0.380675	0.180562	9.14026	0.128438	0.0161658	0.0816417
ENSMUSG00000030257	Srgap3	3.21023	2.86394	2.40243	2.26448	3.41488	2.97174	4.23037	3.79706	4.3552	3.71329	3.19349	4.78011	0.0297477	0.927337	0.48183	0.221691	7.14244	0.106211	0.0358089	0.0113758
ENSMUSG00000030621	Me3	1.05729	2.34584	1.77066	1.88579	1.89527	2.47023	2.45217	3.14778	2.26601	2.00624	2.47464	3.1055	0.0440775	0.973277	0.454089	0.225539	6.82454	0.165071	0.0325127	0.0872064
ENSMUSG00000030708	Dnajb13	8.87285	5.54725	7.07556	7.86621	6.51273	6.9993	9.67951	9.99449	8.1089	11.2843	19.0759	7.67571	0.0102326	0.773952	0.543617	0.2117	7.04928	0.202823	0.0130165	0.121434
ENSMUSG00000030730	Atp2a1	3.02366	5.50114	6.91815	8.63277	9.55677	11.8316	11.179	11.6993	8.68581	11.0016	15.2576	10.6428	0.0200939	0.893576	0.683029	0.293828	8.25916	0.362693	0.0385395	0.220464
ENSMUSG00000030752	Kdm8	3.4474	3.98391	4.24129	5.95491	5.6964	6.57617	7.54086	7.12633	7.16569	4.3227	9.30435	9.23711	0.0108688	0.80003	0.561481	0.220457	7.14828	0.211492	0.0343202	0.103743
ENSMUSG00000031107	Rbmx2	8.23638	8.06367	8.51748	8.28053	7.64482	9.40238	11.7955	8.72246	11.1388	11.3908	16.9763	9.55318	0.0440828	0.973277	0.425716	0.211452	7.32639	0.100776	0.0271576	0.0293262
ENSMUSG00000031245	Hmgn5	24.6684	29.5791	30.0555	24.3825	36.3642	17.092	30.4559	32.7556	41.8365	32.6216	53.2949	36.2974	0.0151873	0.831509	0.485592	0.200006	9.96432	0.173407	0.00252504	0.117483
ENSMUSG00000031574	Star	1.9612	4.3176	5.62917	4.33244	3.34226	5.87535	5.66578	6.8566	5.644	6.53526	14.0842	5.33197	0.0131732	0.816486	0.775313	0.312746	7.69501	0.430693	0.03465	0.258779
ENSMUSG00000031709	Tbc1d9	13.5962	4.93072	6.48701	5.56102	3.06141	4.1232	18.4241	12.8963	11.2464	13.2824	27.0914	9.43927	0.000322395	0.245602	1.35925	0.377926	9.51714	0.893414	0.0157942	0.412691
ENSMUSG00000031756	Cenpn	4.63816	8.19954	5.70677	5.55612	12.9473	7.2706	6.4185	10.736	13.7254	11.7635	17.9021	11.6829	0.0135137	0.816486	0.711695	0.288143	7.87032	0.364575	0.0244291	0.22465
ENSMUSG00000031766	Slc12a3	3.57443	3.33481	3.74873	3.79862	3.78665	6.18954	5.4004	4.48638	4.92769	7.57033	7.88955	7.65208	0.00198022	0.477129	0.618211	0.199862	7.9506	0.197179	0.0275957	0.074646
ENSMUSG00000031958	Ldhd	3.2958	2.03087	4.32275	4.30246	3.63609	3.98611	5.14216	4.28546	4.96468	4.93576	4.46048	6.24506	0.0086232	0.738369	0.499104	0.190016	7.94101	0.154829	0.0158779	0.0797028
ENSMUSG00000031971	Ccsap	5.55988	4.32216	4.69036	4.76897	6.08903	5.30198	5.90439	5.06668	7.42907	5.36827	10.3805	7.42978	0.0344022	0.958319	0.389733	0.184243	7.9737	0.118136	0.010081	0.0743007
ENSMUSG00000032086	Bace1	7.79501	7.25431	9.32555	8.96372	7.80176	9.1342	13.1659	9.8553	7.63972	10.8712	13.2365	13.2469	0.0282129	0.924543	0.402739	0.183538	8.43324	0.0962092	0.0181933	0.0389772
ENSMUSG00000032185	Carm1	25.0568	24.032	27.8818	27.8858	33.1563	30.3489	31.4442	37.2625	34.673	33.63	44.0493	30.4341	0.0440883	0.973277	0.314485	0.156208	9.9414	0.0533146	0.00635253	0.0226233
ENSMUSG00000032224	Fam81a	13.6143	10.8259	9.88343	8.40803	11.4001	17.4743	13.3133	13.8011	16.2065	18.5324	37.8495	54.4543	0.0132488	0.816486	0.891869	0.360058	6.695	0.570505	0.0382746	0.350652
ENSMUSG00000032239	Rp9	93.4841	99.8794	91.1211	79.0673	73.686	67.5156	145.003	145.098	97.3102	90.7758	141.076	107.21	0.00219008	0.485768	0.495614	0.161798	10.7437	0.138387	0.002551	0.0759846
ENSMUSG00000032252	Glce	3.83726	5.61455	5.91014	5.67896	5.37937	5.44421	8.20858	4.99905	4.86297	6.19137	9.80709	11.2425	0.0498684	0.973277	0.435183	0.221909	7.74834	0.18595	0.0387791	0.108951
ENSMUSG00000032267	Usp28	24.0735	23.0891	18.2961	19.5351	16.7458	24.4809	24.4967	29.7179	27.3696	29.909	67.2915	25.7098	0.0139544	0.816486	0.582082	0.236769	7.52718	0.245295	0.020076	0.148103
ENSMUSG00000032333	Stoml1	17.7136	20.8331	28.7727	32.2542	26.8573	41.4489	45.816	36.0198	40.6531	41.4704	37.2089	41.6908	0.00193858	0.477129	0.559508	0.180516	8.27172	0.174248	0.00582891	0.0919296
ENSMUSG00000032392	Parp16	4.32016	2.32012	2.97651	3.05117	1.80367	3.04051	4.91715	4.07107	3.0545	4.69226	3.77115	4.59426	0.0174657	0.856667	0.536964	0.225923	6.57954	0.190125	0.0261474	0.0964911
ENSMUSG00000032489	Kif9	4.8549	5.89744	4.91747	5.25006	4.67244	7.3903	8.32368	5.0895	6.53157	7.26154	10.3496	6.7419	0.0305914	0.934278	0.398524	0.184301	8.17831	0.118391	0.0143477	0.0682363
ENSMUSG00000032591	Mst1	5.61362	5.2117	5.10847	4.56138	7.24257	8.69856	7.21072	8.22155	7.03504	7.51369	11.9955	8.79973	0.0161757	0.844828	0.475886	0.197879	7.38267	0.142584	0.0119355	0.0769667
ENSMUSG00000032598	Nckipsd	5.4474	7.98213	8.84386	6.25528	8.23441	9.11089	9.83973	8.71933	10.7515	10.8201	13.5318	13.3089	0.0218993	0.893576	0.523873	0.228555	6.13117	0.136726	0.0174768	0.0505889
ENSMUSG00000032602	Slc25a20	18.3967	21.4313	15.5003	14.5578	23.1382	17.7342	24.2842	25.3573	24.8294	21.8317	24.6902	24.1084	0.0135522	0.816486	0.394717	0.159874	9.25737	0.0760458	0.00422067	0.0326893
ENSMUSG00000032641	Gpr19	10.6882	9.81498	13.1599	7.97714	5.20254	9.70503	15.8328	16.6961	8.30715	10.5412	36.8511	22.2571	0.0206617	0.893576	0.821457	0.354978	6.76216	0.527695	0.0405659	0.337461
ENSMUSG00000032737	Inppl1	20.8464	8.83987	12.3775	11.3853	17.7997	11.767	18.929	14.7257	21.3349	13.7543	26.7503	20.3737	0.0349881	0.958319	0.492267	0.233468	8.6971	0.214746	0.0618351	0.101688
ENSMUSG00000032750	Gab3	4.53193	5.594	7.3071	6.637	7.5585	10.1191	7.84841	8.86858	9.64145	9.69566	12.1126	13.5966	0.00240867	0.522722	0.571142	0.188211	7.84212	0.185573	0.010829	0.0954409
ENSMUSG00000032842	Abcc10	7.91878	5.8244	6.16867	8.51731	8.19949	11.1847	9.99923	8.23156	9.2629	10.3607	10.5079	10.7002	0.0490106	0.973277	0.32337	0.164272	9.14922	0.080667	0.00740107	0.0499622
ENSMUSG00000032952	Ap4b1	8.51959	11.9262	11.4363	17.2404	12.8095	16.3305	14.6517	16.2027	20.2599	19.5499	32.862	13.4719	0.0216599	0.893576	0.540771	0.235499	9.29095	0.231009	0.0181841	0.148195
ENSMUSG00000033065	Pfkm	1.75962	2.719	1.64977	3.05081	1.78467	2.4697	5.60345	3.97965	2.62432	3.34171	6.43721	2.9821	0.00453268	0.610109	0.844069	0.297365	7.13485	0.375715	0.153455	0.0460963
ENSMUSG00000033318	Gstt2	33.0977	34.9999	32.0242	32.3716	44.3472	59.4684	51.1768	41.5036	59.3468	47.4311	49.5979	80.3463	0.0136281	0.816486	0.463226	0.187775	8.89356	0.154684	0.00701843	0.0987602
ENSMUSG00000033420	Antxr1	1.28942	1.15034	1.3103	1.43268	1.05294	1.35891	1.44878	1.50427	1.52192	2.4831	2.4463	2.39965	0.0108207	0.80003	0.586948	0.230317	6.41277	0.170431	0.0274708	0.0566511
ENSMUSG00000033458	Fan1	4.85281	4.75166	6.14853	6.07677	5.02332	8.44534	7.02232	6.65301	6.67927	8.05556	11.2565	7.71552	0.0144215	0.816881	0.419246	0.171359	8.50324	0.11921	0.0063479	0.0720525
ENSMUSG00000033545	Znrf1	31.7787	15.4882	24.1035	33.6487	24.3957	31.1431	30.8409	41.0587	49.2961	57.4997	73.2323	44.4387	0.000375425	0.245602	0.847752	0.238348	7.83963	0.350941	0.0129139	0.157516
ENSMUSG00000033684	Qsox1	8.88143	8.12787	9.3899	6.6984	7.59235	7.90749	15.3217	9.04735	10.4811	8.49639	11.9014	11.8025	0.0172892	0.856667	0.433736	0.182204	8.66716	0.109416	0.0202389	0.0436802
ENSMUSG00000033855	Ston1	12.4459	2.10605	2.8603	2.98784	1.62033	2.46966	15.3242	6.02995	10.0688	13.5954	15.437	10.7139	9.2508e-05	0.11385	1.84984	0.473171	8.08042	1.54385	0.0337734	0.637899
ENSMUSG00000034109	Golim4	18.7742	9.60787	11.1287	9.99528	9.28862	10.0853	16.7044	13.3807	15.9237	11.6015	20.4146	14.1311	0.0280471	0.923013	0.431925	0.196631	8.79656	0.156327	0.0177155	0.0982759
ENSMUSG00000034165	Ccnd3	181.636	162.992	131.758	221.521	143.375	169.165	282.994	234.06	323.516	359.903	323.904	256.731	6.38463e-08	0.000803633	0.802726	0.148442	11.3799	0.233634	0.00272599	0.0609612
ENSMUSG00000034175	Rhbdd3	6.96654	5.64962	7.98325	11.15	7.70686	11.9107	11.1282	12.4901	14.4012	11.2608	9.3892	12.2009	0.0251303	0.906196	0.477993	0.213448	6.79698	0.152531	0.0158234	0.083417
ENSMUSG00000034245	Hdac11	2.06925	5.24729	4.98153	5.16112	5.63078	3.07056	7.08618	4.45933	8.14158	6.77934	7.35182	7.26568	0.0145951	0.816881	0.681871	0.279196	5.72565	0.320654	0.0842861	0.128949
ENSMUSG00000034614	Pik3ip1	78.094	38.036	39.4278	47.6916	15.447	32.4867	123.305	54.3096	89.2878	112.225	330.96	78.5096	0.00139349	0.443393	1.52451	0.477006	9.43487	1.2544	0.00736126	0.675244
ENSMUSG00000034709	Ppp1r21	75.8786	43.5985	40.3104	67.5134	37.6359	40.8382	94.2355	86.1391	97.1052	114.744	95.8849	86.2467	8.63795e-07	0.00530929	0.935783	0.190185	9.34571	0.337471	0.00728975	0.101222
ENSMUSG00000034881	Tbxa2r	2.95347	2.05934	2.01396	2.1681	1.82608	2.77396	5.165	3.78874	2.95699	3.20205	4.39015	4.52399	0.000658707	0.358499	0.779077	0.228722	6.50305	0.239292	0.0278057	0.0533268
ENSMUSG00000034902	Pip5k1c	64.7466	80.0361	81.5417	81.5131	79.5858	97.6587	94.3351	91.1565	88.7829	94.4292	122.867	113.856	0.04419	0.973277	0.300044	0.149106	10.199	0.0512607	0.001733	0.0276459
ENSMUSG00000034912	Mdga2	3.66949	2.74948	2.28613	3.55014	5.11297	5.23282	3.84327	3.7282	4.73489	7.9773	6.04765	9.34606	0.0301384	0.930215	0.618673	0.285331	6.94539	0.326425	0.0110079	0.233233
ENSMUSG00000035569	Ankrd11	122.391	125.093	171.004	166.368	163.983	177.39	177.487	177.755	183.041	192.604	265.66	211.32	0.0409643	0.973277	0.374353	0.183157	13.6674	0.0797094	0.000243699	0.0453946
ENSMUSG00000035640	Cbarp	2.40144	2.55756	2.88247	3.6109	3.80285	5.27474	5.75392	5.08311	3.90444	4.01469	6.35941	7.02959	0.0243187	0.896894	0.632781	0.280979	5.1762	0.227374	0.0740034	0.0559842
ENSMUSG00000035849	Krt222	11.2424	8.63739	7.26331	9.23386	14.9595	7.82515	11.5701	10.2631	27.3348	16.7348	22.5649	16.4938	0.00409097	0.579476	0.775649	0.270161	8.73626	0.363137	0.0135766	0.205384
ENSMUSG00000035863	Palm	8.02551	10.6108	8.52828	11.0781	10.9933	9.17478	12.9976	13.799	19.7068	8.7251	16.9686	13.2875	0.0245832	0.896894	0.495894	0.220604	7.20599	0.159624	0.0359575	0.0658558
ENSMUSG00000035891	Cerk	73.3832	70.9101	69.6626	69.4018	77.4044	69.5563	79.1951	72.9916	88.929	87.6358	158.154	85.6553	0.0280478	0.923013	0.352586	0.160513	12.4312	0.104171	0.000596311	0.076697
ENSMUSG00000035929	H2-Q4	79.5488	84.5681	104.077	102.841	102.151	139.319	110.977	115.778	119.994	122.275	188.307	144.228	0.0133684	0.816486	0.375521	0.151799	12.0415	0.101303	0.00077814	0.0683508
ENSMUSG00000036009	Mettl25	15.2868	12.9667	12.1988	14.4806	13.7128	15.8977	15.8944	19.9251	19.7672	16.9402	24.8898	14.6032	0.0383764	0.973277	0.374706	0.180946	8.42214	0.0806677	0.0151745	0.0314386
ENSMUSG00000036185	Sapcd1	3.24475	2.10163	3.31667	1.81954	3.78231	7.26137	6.73351	3.47806	9.00129	6.7546	4.51784	7.7063	0.0117089	0.814254	0.871442	0.345701	5.25209	0.533046	0.0695288	0.288999
ENSMUSG00000036381	P2ry14	2.70445	2.38771	1.31681	1.25454	2.35972	3.40642	4.1071	2.48457	2.97676	3.84466	3.6675	4.70964	0.00631595	0.673719	0.740885	0.271296	6.22146	0.338987	0.0839248	0.124287
ENSMUSG00000036411	9530077C05Rik	2.04423	3.21444	2.51724	3.50441	2.37435	3.48557	4.30091	3.94925	4.4894	4.24292	9.5309	3.78516	0.00155036	0.443393	0.751695	0.237496	6.75834	0.307933	0.0219148	0.147298
ENSMUSG00000036572	Upf3b	39.5989	28.9364	45.023	48.0857	50.6061	81.444	49.3172	59.2675	67.399	71.5603	137.728	91.0253	0.0155243	0.831509	0.67414	0.278581	11.1871	0.335601	0.00313059	0.229691
ENSMUSG00000036620	Mgat4b	7.68388	5.12165	3.62569	3.00936	4.18312	3.16035	7.76111	4.18444	5.64689	4.46041	11.7997	8.25906	0.0491325	0.973277	0.603612	0.306801	5.48042	0.356077	0.0608775	0.221503
ENSMUSG00000036622	Atp13a2	23.8489	26.668	37.0429	37.3396	30.5117	38.706	34.6696	37.7929	39.3597	40.3493	80.7698	43.4111	0.0277494	0.923013	0.457791	0.20801	10.6108	0.17516	0.00399669	0.125808
ENSMUSG00000036777	Anln	6.64327	7.23378	5.98255	4.94494	11.3509	10.3171	9.12241	13.4129	12.2041	7.01933	11.3466	10.3498	0.0469136	0.973277	0.453802	0.228377	6.26383	0.198408	0.0101748	0.146293
ENSMUSG00000036892	Prodh2	1.38975	1.57991	2.73508	3.64473	2.43775	4.13734	2.77423	5.71849	2.7728	5.34583	4.17006	3.66736	0.0392046	0.973277	0.638403	0.309599	5.06132	0.365164	0.122061	0.157352
ENSMUSG00000037003	Tns2	3.50763	3.01889	5.31149	7.2344	6.13271	9.10123	9.46701	7.40866	8.93312	6.23743	25.7121	8.36699	0.0245745	0.896894	0.843882	0.375388	6.48489	0.578535	0.0828433	0.339904
ENSMUSG00000037224	Zfyve28	5.87968	5.8449	4.01975	4.26038	3.63477	7.24794	7.35892	6.55018	7.97033	6.85822	7.07595	9.82555	0.0140114	0.816486	0.57107	0.232428	6.31709	0.171099	0.0277619	0.0626108
ENSMUSG00000037235	Mxd4	45.0432	35.6843	41.0095	39.1843	35.6387	30.6612	48.5578	47.1704	46.2835	41.9034	46.736	51.4652	0.0353804	0.958319	0.309335	0.147024	10.8063	0.0524444	0.00242636	0.026556
ENSMUSG00000037355	Uvssa	10.6042	11.6746	12.0662	12.1466	10.6729	17.425	12.9744	14.1909	13.9989	15.3591	22.1394	14.4233	0.0352773	0.958319	0.309198	0.146876	10.7798	0.0826545	0.00227215	0.0599668
ENSMUSG00000037443	Cep85	301.953	440.356	368.064	474.607	491.069	809.47	586.629	624.651	854.92	704.175	1299.25	763.552	0.00315139	0.574878	0.739662	0.250515	12.6156	0.320366	0.000419545	0.187853
ENSMUSG00000037447	Arid5a	95.9856	74.0101	64.9063	68.9325	66.2792	57.9964	78.4669	67.1403	100.593	86.3449	126.534	101.169	0.030033	0.930215	0.365274	0.168356	11.4217	0.11369	0.00445406	0.0805771
ENSMUSG00000037465	Klf10	63.2431	55.5192	61.3013	67.2375	75.7382	63.5529	65.1563	90.1905	82.1153	74.7478	146.553	90.6451	0.00762029	0.696186	0.449605	0.16849	10.6298	0.132554	0.0177411	0.0674252
ENSMUSG00000037613	Tnfrsf23	3.10837	1.44678	3.2975	3.00981	2.80373	3.24941	3.44032	3.04388	3.35421	4.71162	4.60717	4.87835	0.0438196	0.973277	0.510592	0.253293	5.75908	0.192063	0.0437447	0.0893134
ENSMUSG00000037784	Dzip1l	1.78224	1.84576	1.77486	2.05925	1.59523	3.17215	1.90134	3.26519	2.98079	2.6985	4.19103	2.97199	0.00815977	0.718231	0.547827	0.207088	7.31739	0.190167	0.0214474	0.0977019
ENSMUSG00000037847	Nmrk1	10.3168	7.29277	7.49584	7.1626	7.21195	12.2435	13.2266	9.74828	8.23126	13.4458	17.5065	14.5568	0.00734405	0.693079	0.542761	0.20246	7.76121	0.190938	0.0267023	0.0949532
ENSMUSG00000037926	Ssh2	106.707	113.598	109.145	100.574	80.2813	79.2432	120.031	111.185	115.848	111.353	170.115	112.114	0.0496457	0.973277	0.316261	0.161111	12.6667	0.0828787	0.00142172	0.0597384
ENSMUSG00000037960	Card19	13.7309	13.5488	18.5687	13.1604	15.7637	12.35	20.7395	16.1509	16.997	19.2732	24.2905	20.8363	0.0432223	0.973277	0.416558	0.206058	7.23912	0.0878594	0.0181751	0.026414
ENSMUSG00000037994	Slc9b2	3.24613	2.43122	2.73583	3.71927	4.81181	4.8851	4.54029	4.30021	4.49561	4.35349	6.97583	4.96779	0.0401871	0.973277	0.450302	0.219464	6.3213	0.152048	0.0103018	0.0961199
ENSMUSG00000038007	Acer2	1.1597	1.37045	2.19202	1.52066	1.78194	1.64477	2.93256	1.91585	1.94418	1.97484	2.91279	2.74798	0.0133244	0.816486	0.5671	0.229133	6.87964	0.171024	0.0389349	0.052711
ENSMUSG00000038058	Nod1	7.24407	6.27556	11.4951	11.0579	9.95861	9.80939	13.4705	14.1151	9.23558	11.2691	16.5631	13.0699	0.0435748	0.973277	0.461037	0.228444	6.56969	0.144563	0.0293057	0.0659467
ENSMUSG00000038065	Mturn	3.4896	1.90412	2.04489	1.80298	2.0965	2.33747	4.80911	3.73828	2.35133	2.89053	4.54881	2.94263	0.0298477	0.927637	0.590167	0.271703	4.5426	0.214931	0.0446831	0.0872518
ENSMUSG00000038214	Bend3	4.34945	4.76251	4.85828	4.86494	5.91797	4.8347	7.47934	4.85264	6.19547	6.74455	9.48289	6.13623	0.022742	0.893576	0.432183	0.189742	8.35918	0.104427	0.0238691	0.0349664
ENSMUSG00000038241	Cep250	46.3287	46.416	65.8128	72.392	69.2777	78.7356	76.7432	82.8339	75.8309	70.0163	76.041	96.192	0.0273862	0.923013	0.347654	0.157597	12.1041	0.0866052	0.00580301	0.0532038
ENSMUSG00000038332	Sesn1	48.5621	34.9245	32.8777	46.1096	24.9068	30.6353	77.7224	40.017	88.0902	99.9664	262.755	57.9921	0.00151524	0.443393	1.27801	0.402936	11.2544	0.888243	0.00344639	0.483626
ENSMUSG00000038342	Mlxip	64.9825	51.6807	61.8876	86.7532	59.1819	95.8254	115.833	82.0034	94.1545	128.293	249.96	97.7055	0.00290893	0.574878	0.786762	0.264262	12.6512	0.359274	0.00297346	0.20653
ENSMUSG00000038400	Pmepa1	6.49493	6.28154	8.10304	4.37672	5.91622	6.04144	7.31519	10.567	8.85854	8.4385	16.7115	9.40053	0.00487483	0.620804	0.661855	0.235101	6.23107	0.23039	0.0291933	0.0928204
ENSMUSG00000038670	Mybpc2	2.21149	2.85915	4.01869	3.60933	3.79559	6.14638	4.38343	4.70549	6.34566	6.34279	24.4747	6.60813	0.0168803	0.856667	0.981371	0.410735	7.42777	0.722761	0.010368	0.495742
ENSMUSG00000038740	Mvb12b	5.29257	3.27886	1.76167	3.95056	1.724	2.78991	5.09548	5.32212	9.0871	4.01456	3.98513	6.70785	0.00564679	0.643076	0.894667	0.323263	6.11401	0.503295	0.0898855	0.223611
ENSMUSG00000038886	Man2a2	30.663	27.6498	35.4222	34.3194	45.4712	54.221	47.414	43.9725	54.6325	49.9675	62.0768	59.8127	0.00130769	0.443393	0.496111	0.154346	10.1584	0.132096	0.00491047	0.0665572
ENSMUSG00000039232	Stx11	6.05405	9.18671	6.32216	6.55072	5.65426	5.08034	5.18996	12.6924	10.7529	8.26405	10.8289	9.13141	0.0235871	0.896894	0.510003	0.225287	8.16215	0.209358	0.0222525	0.130011
ENSMUSG00000039315	Clnk	2.02495	1.44779	1.57853	1.08382	1.47474	1.43798	5.10862	4.25164	1.38647	1.52976	1.65794	3.04935	0.0395511	0.973277	0.723672	0.351569	5.74239	0.479921	0.0485726	0.32223
ENSMUSG00000039521	Foxp3	3.61447	1.01581	2.17707	1.11464	2.4652	2.70341	2.6162	2.14884	4.90355	3.28732	6.1332	3.17864	0.0305534	0.934278	0.798002	0.36896	6.36085	0.544942	0.0523251	0.356069
ENSMUSG00000039686	Zer1	24.7942	22.8733	25.0732	24.2886	25.6771	35.323	27.5143	28.5749	30.4036	30.4396	46.4875	33.5407	0.043719	0.973277	0.299399	0.148454	10.5949	0.0720541	0.00324504	0.0491226
ENSMUSG00000039759	Thap3	10.3785	14.052	19.8948	14.5854	12.6577	16.85	17.9018	18.0626	24.0943	21.07	16.803	21.7991	0.0268117	0.923013	0.434725	0.196331	7.62872	0.11773	0.0162799	0.0565277
ENSMUSG00000039903	Eva1c	2.47026	1.19981	2.50577	3.74343	3.60345	3.26164	2.77635	2.99618	11.2423	9.59888	19.1365	5.89424	0.00726806	0.693079	1.36108	0.507052	6.91509	1.20643	0.0629733	0.708332
ENSMUSG00000040093	Bmf	17.5216	14.3972	8.25895	13.5075	10.5499	7.62501	19.4794	21.3513	26.5903	19.2722	77.4558	17.3109	0.00300826	0.574878	1.13706	0.383248	7.3422	0.753189	0.0237797	0.416858
ENSMUSG00000040250	Ints13	48.0856	44.0945	46.3676	52.9341	53.4819	56.2383	58.2053	69.0323	63.5662	62.3535	117.652	60.1681	0.00409735	0.579476	0.457135	0.159249	9.7757	0.126157	0.00552593	0.0705549
ENSMUSG00000040253	Gbp7	7.2402	6.54182	8.14189	6.09583	3.50166	4.41175	10.3137	8.28358	6.56053	7.66255	13.1254	6.77082	0.027557	0.923013	0.55575	0.252208	8.95685	0.257713	0.00782912	0.182998
ENSMUSG00000040350	Trim7	83.8881	83.1935	119.169	133.235	113.486	175.434	126.301	137.709	131.918	140.917	237.422	172.699	0.0416354	0.973277	0.420151	0.206245	12.3353	0.164153	0.00650378	0.121107
ENSMUSG00000040414	Slc25a28	15.5322	14.8071	19.7826	18.8169	20.1715	23.8566	21.0639	20.9271	22.3936	23.5262	44.2462	25.5153	0.0216612	0.893576	0.429045	0.186845	8.63658	0.145416	0.00580519	0.0989284
ENSMUSG00000040441	Slc26a10	8.67929	8.32586	13.9958	13.2663	9.54526	15.692	15.2153	16.9218	10.5412	14.6794	23.1611	15.3114	0.029633	0.927337	0.456675	0.209969	8.7708	0.177115	0.00711095	0.12515
ENSMUSG00000040554	Aipl1	1.90722	1.50765	1.68007	1.84477	2.64054	2.766	1.97602	2.41286	2.63973	2.55578	3.80142	3.9773	0.0390104	0.973277	0.470133	0.227769	6.56411	0.172489	0.0282234	0.0952071
ENSMUSG00000040613	Apobec1	69.5497	62.0091	57.0163	70.1979	86.2407	61.3931	89.1784	91.1647	118.151	98.2534	162.913	104.747	2.35531e-05	0.0423518	0.665325	0.157353	9.5248	0.186984	0.00417572	0.0687091
ENSMUSG00000040666	Sh3bgr	3.06475	3.21321	2.21288	3.45642	3.13971	7.19256	3.77617	4.01955	4.18618	8.29035	8.31881	15.448	0.0280856	0.923013	0.846234	0.385337	5.05807	0.600261	0.0974196	0.348034
ENSMUSG00000040723	Rcsd1	108.096	106.874	134.189	138.516	120.054	131.346	171.018	139.352	167.858	178.004	228.924	154.513	0.00315037	0.574878	0.471953	0.159839	12.6564	0.0955471	0.000370787	0.0379091
ENSMUSG00000040877	Wdr25	1.0851	4.90973	3.59622	2.14169	3.51923	3.81989	2.65738	10.5528	4.86007	8.02808	6.99824	3.88726	0.0350177	0.958319	0.912083	0.432646	4.84119	0.737377	0.0919705	0.469576
ENSMUSG00000041037	Irgq	7.40009	7.41113	6.842	6.57845	7.46636	4.93251	8.00048	7.91819	10.0192	7.78865	9.75905	7.9949	0.0283584	0.924734	0.338779	0.154532	9.67694	0.0745967	0.0027426	0.0448825
ENSMUSG00000041144	Dnah7b	1.86612	1.11169	1.87821	1.56092	1.2742	2.01065	2.44246	2.46655	2.016	2.21318	2.28116	2.39173	0.0154326	0.831509	0.526967	0.217569	6.84454	0.130615	0.0224717	0.0378962
ENSMUSG00000041439	Mfsd6	6.20907	12.6583	6.14401	5.19043	4.92395	4.78233	8.79157	8.27705	7.20024	6.87824	14.6176	12.0312	0.0467052	0.973277	0.560177	0.281643	8.7087	0.301915	0.0268783	0.211089
ENSMUSG00000041528	Rnf123	39.0781	40.1423	41.3256	42.3889	52.8177	67.0712	60.0847	54.6633	54.5249	59.9801	82.7547	77.8313	0.00572214	0.643076	0.449762	0.162763	9.17026	0.116927	0.00614204	0.0617916
ENSMUSG00000041642	Kif21b	75.5073	72.8099	89.9058	84.694	81.8042	94.0926	110.279	99.0217	93.774	108.593	168.523	112.662	0.00309677	0.574878	0.440711	0.148991	11.8028	0.0967843	0.000691535	0.0475034
ENSMUSG00000041775	Mapk1ip1	13.7332	9.65827	18.362	19.5705	17.2394	19.7687	20.9295	23.1334	17.6403	20.1481	25.7963	22.6801	0.0133439	0.816486	0.424649	0.171613	8.79757	0.129501	0.0051008	0.0832524
ENSMUSG00000041777	Cir1	19.5624	18.3784	16.3755	20.9504	17.2307	15.1197	26.4074	20.8319	16.7509	21.5075	38.0591	22.6912	0.0284772	0.926209	0.390138	0.178092	9.3823	0.128012	0.00716829	0.0879824
ENSMUSG00000042208	0610010F05Rik	11.0281	5.1104	11.3252	9.38965	6.61094	9.89119	12.1281	12.6619	10.7383	10.7206	14.8245	14.2758	0.00782687	0.6987	0.532016	0.200048	9.11041	0.186336	0.0297012	0.0903559
ENSMUSG00000042320	Prox2	5.87524	4.93113	4.87211	4.74234	6.50084	7.53451	7.00998	7.1914	9.07234	6.22785	9.33339	9.35683	0.0151956	0.831509	0.474867	0.195605	7.90331	0.115655	0.0215527	0.0380183
ENSMUSG00000042548	Asxl1	39.891	29.1049	28.6952	26.4882	32.5411	32.5974	36.0458	47.4348	50.4195	35.2342	50.1237	40.307	0.0153995	0.831509	0.428799	0.176982	8.45369	0.0946281	0.0114378	0.0374926
ENSMUSG00000042817	Flt3	12.8136	11.3756	8.29932	7.21887	9.38271	8.68537	14.1024	11.8664	16.4996	13.5232	12.3897	13.6051	0.0010063	0.422211	0.514362	0.1564	9.55375	0.132118	0.00351325	0.0624462
ENSMUSG00000042851	Zc3h6	7.13884	10.6055	9.00882	9.11777	8.34809	12.4129	12.9263	11.121	13.1047	11.7851	23.9439	13.0823	0.00328129	0.577112	0.561668	0.191039	9.28969	0.185571	0.00575518	0.103732
ENSMUSG00000042909	Olfr648	3.59754	3.55237	2.62909	3.14921	3.18704	5.27488	4.28243	3.93233	4.05861	4.29462	6.70739	5.36077	0.0435314	0.973277	0.414624	0.205404	7.0209	0.127359	0.0118048	0.0767161
ENSMUSG00000043008	Klhl6	158.714	171.539	128.021	141.237	180.888	148.522	178.188	185.346	257.402	198.984	494.198	183.322	0.0201786	0.893576	0.566699	0.24395	10.8605	0.24989	0.000678027	0.177857
ENSMUSG00000043068	Fam89a	2.97565	1.72216	3.75251	3.60046	2.79353	3.55095	2.53294	5.308	4.32307	4.52903	5.44345	5.369	0.018365	0.875608	0.562743	0.238635	6.26178	0.236251	0.0350354	0.129837
ENSMUSG00000043267	Olfr1031	3.2553	2.61625	2.09928	1.4023	2.50614	2.53275	4.13307	4.81795	3.46408	2.29882	3.30027	5.97419	0.0143509	0.816881	0.697355	0.284826	6.14613	0.308986	0.104529	0.0894639
ENSMUSG00000043323	Fbrsl1	32.0979	27.4657	35.271	35.3784	29.8292	26.3242	31.4666	32.5032	37.5894	36.0911	53.5902	41.4869	0.0475263	0.973277	0.295569	0.149158	10.6247	0.0748819	0.00397071	0.0521912
ENSMUSG00000043923	Ccdc84	15.4631	15.0491	20.3099	26.461	22.454	38.4376	28.8584	21.4351	29.5824	33.0178	41.4173	40.2604	0.0314717	0.934278	0.516398	0.240067	8.30156	0.229906	0.00980532	0.163091
ENSMUSG00000043987	Cep164	16.7811	30.5509	18.7451	27.8545	39.2208	31.9386	30.1032	37.2879	48.0273	34.562	52.6764	47.2032	0.00612456	0.663547	0.619026	0.225836	9.98775	0.243604	0.0070706	0.145936
ENSMUSG00000044145	1810024B03Rik	1.2038	1.69136	2.46697	1.90606	1.54013	2.6867	2.93914	2.15027	3.14218	2.04219	3.2675	2.65834	0.0347585	0.958319	0.509007	0.241103	6.0531	0.183706	0.0331399	0.0912103
ENSMUSG00000044244	Il20rb	3.15742	2.23737	1.82435	3.32218	5.26381	4.68588	5.08388	4.15108	4.55182	5.82747	7.1578	9.11681	0.00335025	0.577112	0.83369	0.284184	6.64749	0.409812	0.0507584	0.191523
ENSMUSG00000044348	Slc25a53	17.7156	17.3046	19.8625	16.0189	12.8609	15.4389	25.7173	25.9296	22.9155	32.6126	30.0406	22.6647	9.94954e-05	0.11385	0.672988	0.172924	8.70932	0.167157	0.0109213	0.0370773
ENSMUSG00000044350	Lacc1	9.7371	7.69686	7.07423	7.59883	11.2579	11.0374	8.87598	10.5181	13.9979	12.0857	11.2999	12.4695	0.0489885	0.973277	0.347404	0.176464	8.67024	0.0889803	0.0141056	0.0475659
ENSMUSG00000044617	Zbtb39	6.02174	5.72137	5.87884	4.33034	4.15092	4.61208	6.64705	6.31048	6.11657	5.94483	10.099	7.11201	0.00541338	0.635999	0.442073	0.158942	9.29237	0.119162	0.00366253	0.068787
ENSMUSG00000044827	Tlr1	78.1053	66.5269	87.6885	88.0342	107.997	153.781	105.025	101.213	115.398	148.432	121.679	231.044	0.0431953	0.973277	0.479953	0.237387	12.3621	0.216513	0.00693005	0.162128
ENSMUSG00000044976	Wdr72	5.89254	6.15115	6.85642	5.95801	6.04747	7.89683	6.27934	11.4186	8.96286	11.7597	13.4548	6.17651	0.0119044	0.816486	0.512315	0.203706	7.94226	0.184753	0.0183358	0.106153
ENSMUSG00000045193	Cirbp	35.0271	43.7063	51.0316	55.198	51.9527	91.731	84.939	62.1803	78.7956	89.3791	120.095	87.8671	0.00144052	0.443393	0.68871	0.21614	9.61592	0.256769	0.00560068	0.134549
ENSMUSG00000045205	Dpy19l4	8.13954	10.5231	9.15592	8.86423	7.35608	8.35003	12.5812	11.2734	11.4914	10.1696	22.2347	10.0992	0.0071156	0.693079	0.508502	0.188937	8.50685	0.167876	0.0183111	0.0887805
ENSMUSG00000045392	Olfr1033	982.934	675.849	628.807	639.595	584.596	494.422	972.572	721.532	1278.76	935.305	995.237	1376.17	0.0173257	0.856667	0.639786	0.268849	15.6518	0.219855	0.00104761	0.117995
ENSMUSG00000045466	Zfp956	8.40634	5.99464	8.48162	9.39314	8.5186	13.9996	13.9494	10.3605	9.82902	13.8157	22.739	11.7927	0.0132358	0.816486	0.56549	0.228263	8.9928	0.229315	0.0201335	0.136179
ENSMUSG00000045672	Col27a1	2.80122	2.45816	3.23234	3.61026	3.35755	4.8834	5.43111	4.72091	3.9171	5.15551	15.6451	7.82688	0.00340875	0.577112	0.921034	0.314534	8.42501	0.501169	0.013668	0.283127
ENSMUSG00000045780	Olfr624	7.47553	7.25291	7.70313	7.03548	8.90237	9.45355	7.88176	9.17366	11.0457	9.35113	10.4513	12.3635	0.0392859	0.973277	0.318618	0.15458	9.81847	0.0589532	0.00388335	0.03051
ENSMUSG00000045817	Zfp36l2	62.1531	52.7992	87.9461	54.2022	35.6162	22.9388	104.82	75.8683	134.146	148.145	154.521	95.5366	0.000172482	0.155074	1.24228	0.330724	12.1583	0.719193	0.000496928	0.327638
ENSMUSG00000045896	Paip2b	21.7426	17.4935	18.1023	23.0214	18.305	16.9358	35.3595	26.5889	22.5997	19.0121	28.9302	25.3887	0.0388837	0.973277	0.406603	0.196863	7.53586	0.101395	0.0146233	0.047313
ENSMUSG00000046101	Mcmdc2	4.97812	4.75157	6.35937	7.23057	9.48005	8.84774	9.45517	8.59626	8.67758	9.66778	10.1689	11.8543	0.00960292	0.765012	0.516668	0.1995	8.29386	0.151908	0.034076	0.0529386
ENSMUSG00000046269	Usp27x	1.04308	1.28217	1.65153	1.7637	2.16944	2.22145	2.01975	2.13407	2.41688	2.24114	2.00102	2.3424	0.0476226	0.973277	0.413086	0.208553	7.14918	0.124573	0.0190218	0.0668167
ENSMUSG00000046750	Selenov	5.50992	6.50243	6.23681	7.31421	7.46034	15.2887	7.22349	14.6031	12.8489	12.0005	25.9314	12.0741	0.0134296	0.816486	0.774201	0.313167	6.86191	0.430942	0.0806378	0.213582
ENSMUSG00000046962	Zbtb21	40.5315	28.6399	31.0499	38.1957	34.8132	35.8089	39.0931	34.9433	39.7877	38.7814	60.7776	55.1021	0.0412725	0.973277	0.328455	0.160946	10.4067	0.0872684	0.0140105	0.0496199
ENSMUSG00000047415	Gpr68	4.43672	2.87129	3.9028	3.15957	1.89036	3.63453	13.4062	6.1787	4.31562	3.38521	4.44726	8.05574	0.011426	0.814254	0.875839	0.346264	7.76144	0.536204	0.0408612	0.318836
ENSMUSG00000047417	Rexo1	31.3291	27.7305	35.7224	41.3732	42.259	42.6188	39.071	41.2683	41.2364	44.8268	66.3873	52.5702	0.019444	0.893576	0.349462	0.14954	10.337	0.0927429	0.00299687	0.0623833
ENSMUSG00000047658	Gal3st3	1.26748	1.5826	1.32724	1.52061	2.46214	2.9578	1.8049	1.87692	2.3153	3.57129	2.86352	2.9726	0.0466263	0.973277	0.488704	0.245619	6.42689	0.229669	0.0329706	0.148016
ENSMUSG00000047888	Tnrc6b	69.8235	73.089	89.4001	98.8238	69.8794	122.288	95.4376	106.192	106.826	111.168	128.983	101.256	0.0406698	0.973277	0.32756	0.160029	12.0761	0.0802444	0.00841802	0.047662
ENSMUSG00000048439	Nupl2	4.95545	8.44769	8.36415	4.84721	5.95756	6.70872	7.61527	9.48318	9.74104	7.53757	13.7942	7.31627	0.0243964	0.896894	0.478994	0.212808	7.03602	0.175003	0.0214913	0.102181
ENSMUSG00000048442	Smim5	4.15196	4.0565	6.12322	6.17703	5.02022	7.27246	7.48256	8.59165	6.85792	7.10484	7.89278	8.09075	0.0413529	0.973277	0.489729	0.240066	5.89947	0.117563	0.0277124	0.0296566
ENSMUSG00000048924	Ccdc125	9.99722	11.0533	16.0214	13.0152	10.9781	19.2939	16.7362	17.8184	18.8401	19.1926	21.5868	23.2708	0.000628001	0.358499	0.565858	0.165493	8.88794	0.153285	0.00563052	0.066924
ENSMUSG00000049728	Zfp668	10.7873	8.92563	13.8316	13.1863	21.5522	15.8771	16.7855	14.8165	15.8461	19.4113	31.4781	17.5741	0.0467275	0.973277	0.458706	0.230649	9.5527	0.202473	0.0305377	0.129059
ENSMUSG00000049871	Nlrc3	15.5943	12.0109	18.0988	21.1751	17.8082	24.9007	21.8581	23.2187	23.0019	27.2197	28.9024	25.7196	0.00147753	0.443393	0.472373	0.148589	10.4612	0.12107	0.00162961	0.0646064
ENSMUSG00000050357	Carmil2	32.6344	32.0697	45.2468	45.0766	53.6734	61.0757	46.3594	45.8769	53.3646	58.0753	67.3262	73.0476	0.0429928	0.973277	0.357892	0.176843	11.055	0.120224	0.00113937	0.0926814
ENSMUSG00000050675	Gp1ba	3.31707	2.82204	3.78359	3.88902	2.4902	4.7992	4.23292	4.4578	5.01097	4.16869	8.51751	5.42477	0.00527223	0.632015	0.565853	0.202821	7.53561	0.199514	0.0138575	0.109552
ENSMUSG00000050855	Zfp940	8.0317	7.37392	5.27949	5.22721	5.36856	6.95704	9.66585	11.1084	9.97091	5.87438	6.00689	10.6372	0.0366468	0.973277	0.442025	0.211528	8.3799	0.171813	0.0504595	0.079919
ENSMUSG00000051022	Hs3st1	28.1673	24.493	19.6482	18.6524	10.3079	10.775	33.3973	22.2232	33.9072	30.7474	47.1304	19.8659	0.0154259	0.831509	0.765379	0.315982	8.75478	0.432069	0.0069427	0.292591
ENSMUSG00000051166	Eml5	12.2025	15.2497	20.7354	21.7519	21.8964	32.1571	26.0894	25.0169	22.1201	22.8061	39.5974	34.9237	0.0402598	0.973277	0.470544	0.229413	8.1656	0.203923	0.0135132	0.144378
ENSMUSG00000051335	Gfod1	3.00811	3.70326	3.44691	2.57201	2.42989	3.16785	3.3036	5.8669	6.54696	3.98964	7.21149	3.94824	0.00554156	0.639923	0.696959	0.25127	7.95476	0.255931	0.0972583	0.0385403
ENSMUSG00000051403	Ppp1r37	17.8923	17.7872	21.126	21.9863	20.5496	23.4962	21.9978	23.5187	20.6877	26.5656	39.3975	25.0641	0.0477605	0.973277	0.316794	0.160038	9.3876	0.0820165	0.00557554	0.054535
ENSMUSG00000051504	Siglech	4.43893	2.07888	2.50185	1.5846	1.00642	1.83343	3.62168	2.54579	3.65757	3.09317	2.46085	3.72151	0.0489462	0.973277	0.619489	0.314611	6.218	0.37461	0.0331241	0.263817
ENSMUSG00000051590	Map3k19	4.67926	4.97723	10.0227	8.52197	7.47612	11.2081	13.0966	9.68701	9.82098	11.4796	11.9848	11.6458	0.0060644	0.663547	0.585665	0.213413	8.66584	0.217761	0.00367022	0.132965
ENSMUSG00000051855	Mest	1.70567	2.04483	2.30071	2.45341	1.47	2.90183	3.31794	3.62673	2.82465	2.24634	7.07954	3.4746	0.0137972	0.816486	0.703995	0.285886	4.3938	0.316381	0.0653918	0.133945
ENSMUSG00000052013	Btla	123.93	148.271	154.72	157.12	142.031	181.131	211.875	176.051	190.322	242.828	398.285	184.149	0.00266627	0.559339	0.563551	0.187613	12.2061	0.182611	0.000605807	0.10499
ENSMUSG00000052417	Olfr720	1.19316	1.17577	1.39534	1.2655	2.36747	2.47688	1.70785	1.70842	2.35011	2.8917	2.89599	5.42233	0.0202805	0.893576	0.725726	0.312662	7.34327	0.410252	0.0196118	0.273662
ENSMUSG00000052512	Nav2	18.9419	8.03109	11.9854	14.793	14.5923	24.1685	20.96	17.5362	18.948	20.2055	32.9075	25.8373	0.0169933	0.856667	0.596796	0.250035	9.2918	0.267638	0.00819154	0.17936
ENSMUSG00000052560	Cpne8	2.32588	3.19624	4.72599	4.09503	4.42735	4.66212	9.33309	5.3709	4.47613	4.38873	6.71743	8.23508	0.0242548	0.896894	0.668447	0.296683	5.49172	0.276433	0.108729	0.0613007
ENSMUSG00000052707	Tnrc6a	237.281	187.3	289.389	272.657	272.79	421.123	336.665	353.542	303.611	355.58	554.752	483.395	0.00974727	0.771628	0.503742	0.194896	13.2099	0.1728	0.00236399	0.111589
ENSMUSG00000053769	Lysmd1	7.12027	6.4235	5.61676	6.35579	5.43256	7.75427	8.27437	7.71352	9.44308	10.1517	15.7915	8.80923	0.000844966	0.379842	0.593103	0.177702	8.31857	0.169948	0.00986506	0.0715464
ENSMUSG00000053897	Slc39a8	2.41238	2.25217	2.25695	1.94346	2.47009	3.29255	2.5887	3.02202	3.20312	3.18058	4.88579	3.3202	0.0275482	0.923013	0.445218	0.202036	7.35495	0.115506	0.0162105	0.0513802
ENSMUSG00000054263	Lifr	16.35	12.0111	7.12018	11.1927	5.20542	5.495	24.2788	15.6965	14.7867	32.3035	83.48	17.2654	0.00140504	0.443393	1.52149	0.476416	9.64237	1.25036	0.0529361	0.627979
ENSMUSG00000054519	Zfp867	2.56457	2.35895	2.3593	1.82827	2.01488	2.74248	2.90637	3.53339	2.28598	2.86586	5.02696	3.29062	0.0173171	0.856667	0.480243	0.201791	7.33025	0.14507	0.0152798	0.0751075
ENSMUSG00000054676	1600014C10Rik	10.5271	14.6254	10.7934	11.8714	11.7225	15.506	17.4514	14.4738	17.2072	15.9672	22.8917	19.6381	0.00478245	0.620584	0.508739	0.180319	9.1805	0.113835	0.0243174	0.0232563
ENSMUSG00000054728	Phactr1	3.63722	3.47075	1.03661	2.25623	1.89536	5.09529	2.43758	4.52144	3.09335	8.72692	5.19561	7.69327	0.0454923	0.973277	0.858703	0.429336	5.08877	0.703817	0.288142	0.264845
ENSMUSG00000055692	Tmem191c	6.33822	3.27758	8.52153	16.3259	12.2206	24.5668	15.1925	20.7837	17.4607	19.0286	29.6456	29.5196	0.0124984	0.816486	1.09463	0.438247	7.27955	0.850588	0.0256561	0.550526
ENSMUSG00000055835	Zfp1	23.6079	20.2164	23.9334	24.6614	15.5566	17.1464	38.1037	26.1119	32.8811	35.0449	71.7285	27.4971	0.000992209	0.422211	0.80552	0.244636	9.58121	0.340181	0.00334346	0.176197
ENSMUSG00000055884	Fancm	18.9352	22.2131	26.0287	36.4926	33.4731	30.0276	32.9192	43.0617	32.9356	32.9836	68.1896	36.6659	0.0181583	0.873308	0.516829	0.218775	8.00401	0.203383	0.0206067	0.122981
ENSMUSG00000056019	Zfp709	8.08381	12.9783	16.0633	12.2599	9.61925	23.0769	19.8138	18.5073	16.9327	17.5641	23.0613	14.9041	0.0319175	0.939667	0.490682	0.228709	8.46753	0.208322	0.019027	0.137896
ENSMUSG00000056130	Ticam2	6.65411	5.82721	4.52172	3.66082	5.0034	4.00692	5.87215	6.77	5.91491	5.57088	6.8122	7.94266	0.0280657	0.923013	0.399589	0.181932	8.22372	0.112882	0.0126368	0.0636315
ENSMUSG00000056476	Med12l	3.00567	2.48094	3.79023	2.87142	4.03655	4.61484	3.32187	4.43543	5.40037	3.88772	7.74369	4.95987	0.0208832	0.893576	0.486936	0.210787	8.98172	0.185841	0.0112373	0.122056
ENSMUSG00000056608	Chd9	612.7	824.032	786.357	967.737	852.665	1585.68	1032.03	1233.08	1339.24	1177	2225.31	1057.81	0.0478446	0.973277	0.520199	0.262893	15.5575	0.229663	0.000215977	0.171231
ENSMUSG00000057110	Cntrl	76.8338	75.8236	109.134	114.02	123.915	161.095	119.963	128.512	131.544	135.558	169.364	150.063	0.0329095	0.950074	0.367114	0.172097	12.0626	0.117531	0.00151092	0.087341
ENSMUSG00000057246	BC051142	11.6477	8.23653	11.5342	20.9096	10.1876	26.117	20.7401	20.085	23.1594	23.6469	19.6459	21.956	0.0132188	0.816486	0.641912	0.259063	7.40946	0.295415	0.0254889	0.175852
ENSMUSG00000058709	Egln2	66.423	47.1374	75.6933	81.0158	78.4588	60.9232	81.3328	78.7628	113.541	113.293	143.006	89.7404	0.00150383	0.443393	0.572408	0.180346	10.4292	0.178063	0.00256747	0.0950065
ENSMUSG00000058761	Rnf169	24.9276	30.3875	23.9828	24.6754	22.3805	25.0442	28.157	31.5818	29.537	34.2666	54.4642	28.7189	0.0102942	0.773952	0.404977	0.157837	10.9592	0.112673	0.00546285	0.0692751
ENSMUSG00000059208	Hnrnpm	258.345	301.897	362.038	332.942	361.837	374.483	363.624	366.912	408.087	350.086	578.002	438.65	0.0471323	0.973277	0.298294	0.150266	11.8309	0.0710921	0.00161038	0.0498972
ENSMUSG00000059363	Fxn	12.0149	12.5646	9.39163	11.5062	18.1105	9.69504	13.7566	12.3783	19.5416	13.8365	17.2229	18.1614	0.0464597	0.973277	0.371328	0.186485	7.84796	0.1222	0.00994266	0.083112
ENSMUSG00000059412	Fxyd2	2.15426	3.84474	3.99013	3.36597	3.98506	2.48319	3.97376	3.90122	7.56269	5.4304	5.41043	4.11488	0.0311364	0.934278	0.581566	0.269828	5.12951	0.228996	0.0544941	0.0959358
ENSMUSG00000060600	Eno3	3.04598	6.7297	6.81851	15.0239	10.4148	15.534	13.3455	18.6407	16.767	20.3616	19.039	22.0982	0.00311076	0.574878	1.08621	0.367389	6.5906	0.689894	0.0289739	0.375951
ENSMUSG00000061143	Maml3	7.87636	8.1247	11.0556	9.98575	7.63964	11.3644	9.34799	11.1417	11.9275	13.7509	18.2653	12.3529	0.00742352	0.693079	0.43306	0.161757	10.0189	0.122508	0.00493853	0.0735576
ENSMUSG00000061331	Gm17132	103.71	105.641	119.549	136.889	157.008	157.175	139.001	144.222	149.062	145.343	245.591	212.254	0.0254517	0.906869	0.376746	0.168606	11.3412	0.116241	0.000971376	0.0843126
ENSMUSG00000061414	Cracr2a	9.42062	7.01371	10.9305	9.08137	8.35124	12.2049	15.9459	10.5618	11.9078	8.93934	19.203	20.8789	0.0126721	0.816486	0.55507	0.222664	7.81208	0.219245	0.0116169	0.137121
ENSMUSG00000061758	Akr1b10	13.8702	18.1663	16.8358	18.4588	19.8161	29.4845	20.1528	25.4499	21.3036	27.2865	34.2316	26.3113	0.018178	0.873308	0.408403	0.172908	8.4715	0.127027	0.00652084	0.0831705
ENSMUSG00000061898	Rbak	9.28288	12.2574	10.4843	14.3986	13.3575	15.5636	14.9505	13.9006	12.1384	14.5452	24.3137	19.3492	0.0388971	0.973277	0.368863	0.178602	9.64553	0.124104	0.0111994	0.0844972
ENSMUSG00000062822	4833420G17Rik	31.6419	33.7199	41.4742	42.3851	46.4677	77.215	55.184	50.9176	52.1476	57.0802	74.0585	69.3877	0.0240379	0.896894	0.435177	0.192853	11.1269	0.153082	0.00160081	0.109976
ENSMUSG00000063142	Kcnma1	8.05772	9.26984	12.6641	13.6935	15.0738	18.6282	14.3826	16.0684	15.3604	14.7756	21.7939	24.0292	0.0242113	0.896894	0.476184	0.211284	9.76856	0.18359	0.0306998	0.103224
ENSMUSG00000063894	Zkscan8	8.39658	8.30548	8.99377	8.57527	6.07225	11.8728	10.4319	12.7836	14.014	9.68416	9.33352	10.692	0.0468401	0.973277	0.360347	0.181284	9.38455	0.10146	0.0273043	0.0453462
ENSMUSG00000064141	Zfp69	2.56773	3.31394	3.53098	4.1174	2.16981	3.25555	3.84148	4.54738	5.71022	3.85403	6.22153	3.90789	0.020482	0.893576	0.551629	0.238038	6.28705	0.17742	0.0348628	0.0690114
ENSMUSG00000064259	Vmn1r13	2.65432	2.21313	2.47321	2.8916	4.16974	2.79189	3.57613	2.92229	4.27274	2.8933	4.49774	5.69041	0.0213507	0.893576	0.450037	0.195522	8.23778	0.159497	0.011716	0.10297
ENSMUSG00000064341	mt-Nd1	1304.63	1167.2	1606.82	1675.25	3007.42	1742.24	2170.71	2035.84	3514.9	2337.97	4611.49	2405.62	0.00989785	0.773815	0.686867	0.266292	14.8607	0.322063	8.44528e-05	0.212649
ENSMUSG00000064354	mt-Co2	1199.86	842.744	1621.43	1913.91	3373.37	2296.15	2455.82	2582.21	3196.36	2845.08	5822.52	2458.58	0.0160208	0.843742	0.823988	0.342125	14.3211	0.504397	0.0147001	0.336449
ENSMUSG00000064367	mt-Nd5	674.147	619.059	1062.92	1141.15	1950.62	1331.48	1455.16	1362.7	2128.84	1615.6	2840.07	1701.02	0.00873623	0.742992	0.762352	0.290729	15.3212	0.389022	7.11664e-05	0.253499
ENSMUSG00000064368	mt-Nd6	1194.83	1080.81	1543.73	1808.66	2640.86	2274.65	2218.44	2077.51	2990.6	2236.18	4205.04	2018.06	0.0328521	0.950074	0.569649	0.266954	13.5807	0.282857	0.000202714	0.21359
ENSMUSG00000065968	Ifitm7	12.7881	17.3257	17.8907	17.9537	13.8831	25.9551	18.4807	23.6749	24.2562	28.0914	36.9488	29.8213	0.00204695	0.477129	0.592299	0.192097	8.00447	0.196317	0.0193238	0.0913796
ENSMUSG00000066621	Tecpr1	48.2362	39.0184	47.3124	60.4938	57.9635	53.0759	61.4163	73.0061	55.0827	56.6751	91.6189	66.0335	0.017719	0.861118	0.377661	0.159254	10.2385	0.0912579	0.0113836	0.0462116
ENSMUSG00000068606	Gm4841	5.78397	5.19963	5.58316	5.89994	5.54492	11.3783	7.41989	7.21485	6.83664	8.89336	9.15674	13.3556	0.0409222	0.973277	0.434289	0.212437	8.48145	0.174519	0.00864895	0.12674
ENSMUSG00000070817	Vmn1r85	2.14561	2.46892	2.52199	2.61856	3.06379	3.38578	2.78615	2.95803	3.04747	3.52679	4.10152	5.07392	0.0275412	0.923013	0.38177	0.173236	8.40899	0.104668	0.00675974	0.0646506
ENSMUSG00000070853	Olfr1150-ps1	2.15339	2.05246	2.47624	2.85225	2.65421	3.30359	3.58098	3.18288	3.41971	3.52419	5.03318	2.86381	0.0210181	0.893576	0.464669	0.20136	7.43019	0.1145	0.0173208	0.0438545
ENSMUSG00000071428	Vmn1r27	1.61183	1.3061	1.85033	1.78787	1.88491	1.99065	1.7922	1.9228	3.14957	3.00895	2.66743	2.33839	0.0295011	0.927337	0.48142	0.221167	6.70939	0.130146	0.0234357	0.0501949
ENSMUSG00000071454	Dtnb	31.7415	30.9563	26.963	32.3481	34.4565	32.5393	41.3574	38.5121	37.426	37.0398	39.6174	43.0355	0.0480581	0.973277	0.316144	0.159923	10.0833	0.0355304	0.010944	-0.00184479
ENSMUSG00000071552	Tigit	3.63847	4.95962	4.15879	4.92792	2.82958	4.70085	10.4625	6.97985	4.56753	3.73929	14.3795	11.4128	0.00899118	0.747985	0.872549	0.334004	6.23395	0.51189	0.0477356	0.286941
ENSMUSG00000071793	2610005L07Rik	33.5527	40.3209	43.2229	51.5318	39.0854	54.6034	51.2089	52.0195	46.4344	50.7015	97.3222	55.1283	0.0345411	0.958319	0.387075	0.183127	11.0196	0.132322	0.00573809	0.0948685
ENSMUSG00000071855	Ccdc112	4.71285	12.9431	9.61972	10.4263	10.5035	10.7136	13.3996	12.8006	12.008	11.8044	13.2333	15.051	0.0471773	0.973277	0.445014	0.224222	6.84857	0.175036	0.0314001	0.101729
ENSMUSG00000073682	Gm10563	54.8653	92.0697	99.1754	114.711	134.629	171.529	125.61	122.983	153.531	191.397	244.536	284.882	0.0168288	0.856667	0.723189	0.302535	7.59101	0.392258	0.018259	0.256324
ENSMUSG00000073889	Il11ra1	8.91869	5.10607	11.4499	8.71996	13.6507	11.8332	14.6516	10.5897	14.189	14.9057	35.1372	24.6539	0.00686898	0.686189	0.862816	0.319192	8.0426	0.480896	0.0439333	0.261716
ENSMUSG00000074164	Vmn2r-ps54	1.53989	1.08389	1.1344	1.18304	1.79088	1.27159	3.01394	2.03265	2.36971	1.34748	2.47526	4.03983	0.00773594	0.696186	0.847608	0.318245	4.97409	0.351216	0.136369	0.034437
ENSMUSG00000074210	E130208F15Rik	9.67557	6.66462	9.19546	5.83379	1.59503	4.40252	14.2013	11.6424	12.3733	6.18843	9.60952	10.5786	0.029722	0.927337	0.938724	0.43184	7.72888	0.748926	0.399244	0.160214
ENSMUSG00000074607	Tox2	8.0868	8.19019	7.52658	4.83226	11.9244	11.9046	10.0638	11.579	18.3426	11.1086	13.4025	15.0244	0.00686718	0.686189	0.620327	0.229477	8.14757	0.248565	0.0105029	0.147477
ENSMUSG00000074896	Ifit3	1.96144	3.49891	3.50377	1.13714	1.16732	1.90172	6.30573	5.85974	2.991	1.49697	5.16127	3.18619	0.0400016	0.973277	0.895653	0.43611	6.28592	0.737485	0.0356664	0.534909
ENSMUSG00000075015	Gm10801	33.8769	9.43498	2.13376	1.2646	5.74098	2.96784	195.377	50.8285	4.50336	27.7548	2.62311	379.059	0.0462959	0.973277	2.67171	1.34076	6.20618	6.84935	0.133779	5.25911
ENSMUSG00000075102	Olfr1221	5.2159	3.12953	6.24449	5.8696	7.17754	7.97867	8.68348	7.1839	6.20163	8.02239	8.37913	12.5267	0.0195438	0.893576	0.530327	0.227122	8.35775	0.217388	0.00789839	0.146854
ENSMUSG00000075256	Cerkl	6.74229	4.54844	10.4539	5.12954	7.69961	8.77199	10.6456	9.39296	12.1016	14.0688	13.1955	8.38608	0.00462744	0.610109	0.664421	0.234621	7.53625	0.247944	0.0635098	0.0767926
ENSMUSG00000075289	Carns1	14.5118	13.4353	24.945	26.3552	24.5239	41.9673	29.5496	29.7966	29.5049	41.1491	72.1333	35.8586	0.0247575	0.900643	0.703569	0.313371	7.78302	0.402824	0.00867538	0.285928
ENSMUSG00000076676	Ighv12-3	2.67847	8.82934	3.90132	6.80778	3.37562	9.07855	5.48782	11.7045	7.22421	8.75237	7.78257	15.2407	0.0451843	0.973277	0.718183	0.358565	4.42216	0.491312	0.187125	0.198582
ENSMUSG00000078787	Cyp2t4	3.70503	3.14909	6.3417	4.54392	6.69002	5.39333	5.83194	6.80203	7.372	8.8973	13.293	6.69625	0.00371223	0.579476	0.693665	0.23906	7.27975	0.287092	0.0143166	0.157133
ENSMUSG00000078870	Gm14410	5.57305	2.55072	3.85635	3.37488	3.05173	7.66341	6.06109	4.4859	5.47141	6.15725	9.02072	7.09653	0.0463947	0.973277	0.602798	0.302642	6.05519	0.291621	0.133579	0.0781941
ENSMUSG00000078922	Tgtp1	4.19538	3.2638	1.94702	2.98576	1.83328	4.1592	7.56322	2.95435	5.73106	3.7866	5.81571	5.77361	0.0174396	0.856667	0.759159	0.319336	5.33887	0.379185	0.146912	0.0972944
ENSMUSG00000080021	Gm5915	3.07738	4.91105	5.76498	4.14431	5.20476	9.04755	8.14039	11.1257	7.9476	8.59049	8.75197	5.63036	0.0272512	0.923013	0.650966	0.294835	4.97855	0.286404	0.093413	0.094504
ENSMUSG00000081208	Gm11400	10.6226	8.90514	13.8623	17.1384	15.5912	19.256	14.5195	16.8801	19.544	16.5947	25.1743	22.0321	0.0288723	0.927337	0.435297	0.1992	8.23397	0.159897	0.00794106	0.111101
ENSMUSG00000081255	Gm5380	1.87686	1.24374	2.1066	1.66369	2.33891	2.54192	2.36908	2.63159	3.06432	2.82927	1.77442	4.23709	0.036637	0.973277	0.495992	0.237341	6.35381	0.199129	0.0356922	0.109547
ENSMUSG00000081317	Gm12757	1.45213	1.26119	1.45357	3.1427	1.60687	4.31892	2.82651	2.76361	3.09965	3.76299	4.87468	6.01001	0.00774339	0.696186	0.882519	0.331393	4.93509	0.511923	0.119476	0.209988
ENSMUSG00000081471	Gm14735	3.4232	2.27784	2.42994	2.20774	2.88141	4.55548	2.56098	3.53189	4.0715	3.77822	5.72462	4.62113	0.0406224	0.973277	0.446243	0.21796	7.48118	0.183872	0.0213108	0.121209
ENSMUSG00000081551	Gm14654	19.9384	8.59403	28.063	27.2096	31.641	45.3645	40.6692	40.3892	33.4521	32.2103	40.396	57.1163	0.0401665	0.973277	0.705202	0.34366	7.18395	0.457727	0.0211289	0.333178
ENSMUSG00000081619	Gm13351	3.06483	6.60172	4.69447	4.46889	4.54532	12.6059	12.6655	8.19058	14.2805	5.08176	11.8743	9.53745	0.0231434	0.893576	0.807563	0.355589	4.92173	0.522707	0.0899047	0.289425
ENSMUSG00000082419	Gm11425	1.65806	2.73986	2.6987	3.42251	2.39138	2.42964	2.93633	4.25303	5.33306	4.76736	3.89106	7.38458	0.00403119	0.579476	0.818801	0.28473	4.27934	0.315592	0.0611652	0.0848558
ENSMUSG00000082633	Gm15779	3.21813	1.90259	3.85048	3.53908	3.43262	7.31084	9.67189	14.3684	4.45561	5.46426	6.89723	7.14708	0.00339517	0.577112	0.994324	0.339418	4.43026	0.583835	0.151901	0.193713
ENSMUSG00000082653	Gm15897	5.80512	5.88059	8.1783	7.69268	7.83024	10.1457	8.78966	9.23863	10.351	10.4289	12.586	8.74948	0.035403	0.958319	0.40214	0.191157	7.67525	0.0969323	0.0113766	0.0467339
ENSMUSG00000082981	Polr2k-ps	6.54525	24.3979	7.94822	32.3359	22.8434	40.439	41.0519	40.0109	35.3542	53.8519	42.5844	22.9087	0.0307469	0.934278	0.994449	0.460322	4.37098	0.847607	0.220929	0.41476
ENSMUSG00000083579	Gm15538	8.83918	12.7341	16.6673	22.071	19.2826	26.6693	20.186	22.8704	27.7445	34.1248	35.4284	25.3792	0.0167381	0.856667	0.659567	0.275691	5.71583	0.325933	0.0440355	0.183982
ENSMUSG00000083933	Gm15515	4.68956	5.56748	5.41445	9.11309	9.64967	6.481	7.31569	10.0208	11.0561	8.25944	12.2471	7.33855	0.0481144	0.973277	0.460394	0.232951	6.48962	0.183373	0.0332843	0.104837
ENSMUSG00000084381	AA413626	4.12638	2.8071	2.84472	4.73951	6.58247	10.2064	7.13904	6.76916	7.61275	11.2544	6.86996	7.41541	0.026998	0.923013	0.678598	0.306843	5.07384	0.382369	0.0723708	0.210087
ENSMUSG00000086580	Gm15280	71.8019	58.7244	57.8683	56.1207	55.3863	39.2309	75.5451	55.3862	102.856	72.4327	63.2998	89.1461	0.0259852	0.918269	0.401911	0.180518	9.0423	0.132927	0.00479221	0.0929679
ENSMUSG00000089667	Gm15914	4.87298	12.5116	8.53034	11.027	6.25231	7.73734	15.9588	10.4236	12.7647	11.8416	16.2972	12.5948	0.0292296	0.927337	0.653531	0.299733	4.6538	0.26014	0.0950576	0.0629653
ENSMUSG00000090077	Lime1	11.4316	8.22576	14.7808	11.6705	18.547	20.7683	24.0482	19.9775	16.0183	15.7801	16.9031	22.909	0.0373074	0.973277	0.45814	0.220007	7.02648	0.189252	0.0283672	0.116842
ENSMUSG00000090100	Ttbk2	2.19719	4.28281	3.99856	4.70283	4.2611	3.34841	5.90827	5.12284	6.58995	7.30677	4.10344	5.0371	0.00445818	0.610109	0.587242	0.2065	9.15085	0.210348	0.0410374	0.0868898
ENSMUSG00000090173	Fbxw10	1.36465	1.54877	1.78283	3.32891	2.455	3.23352	4.16381	3.48912	4.46315	3.28847	2.91899	3.1887	0.00454122	0.610109	0.707083	0.249158	7.27728	0.28831	0.0780043	0.0891474
ENSMUSG00000091313	Fth-ps2	1.92355	4.14768	5.72009	3.09478	6.15235	5.36037	4.99446	7.78764	10.904	4.84469	15.5638	6.08016	0.0229382	0.893576	0.85328	0.375157	5.06705	0.582413	0.0692868	0.352941
ENSMUSG00000091549	Gm6548	2.07202	3.77293	4.62132	3.5648	5.83931	6.31699	5.90101	6.04879	7.80057	5.69614	8.59588	7.61891	0.00376762	0.579476	0.721598	0.249085	6.56842	0.31122	0.0290332	0.157098
ENSMUSG00000091831	Gm4707	15.634	27.3591	30.1576	37.597	30.462	43.6846	36.7175	50.7784	34.2992	34.3576	59.1344	40.4749	0.0409876	0.973277	0.488731	0.239145	8.7748	0.221117	0.032278	0.139293
ENSMUSG00000091845	Rpl36-ps12	4.30412	4.55514	4.30795	10.6304	8.57842	8.47756	11.9601	9.03106	13.8332	7.80882	10.9166	10.7673	0.0209391	0.893576	0.686271	0.297205	4.94461	0.322613	0.0968617	0.116722
ENSMUSG00000091945	Vmn2r114	3.69891	3.17869	3.58142	4.08116	4.76835	5.43276	4.77426	4.45606	4.56741	4.9717	5.48314	6.71818	0.0352452	0.958319	0.325087	0.154397	9.77542	0.0773729	0.00338024	0.0500255
ENSMUSG00000093687	Gm20637	3.01028	3.60684	2.70329	3.82024	3.40232	3.62122	4.73786	7.83115	4.73438	5.1497	7.08916	7.48817	0.0120231	0.816486	0.803943	0.320109	4.50565	0.235184	0.129866	-0.0650608
ENSMUSG00000094472	Gm21897	52.5606	55.2086	45.3565	53.5397	68.452	65.5833	75.5482	60.6497	66.696	63.327	79.5122	121.711	0.0126886	0.816486	0.414022	0.166114	10.6099	0.122006	0.00224609	0.080536
ENSMUSG00000094840	Muc3a	1.75499	1.12669	2.5442	1.55704	3.09931	3.83021	3.06934	3.59444	2.65949	3.32471	2.64815	3.96723	0.0405873	0.973277	0.560677	0.273805	6.33824	0.290196	0.0317222	0.193186
ENSMUSG00000095186	Gm10718	67.1157	14.167	7.83247	1.20661	11.8543	11.499	345.509	62.0028	9.00886	28.5028	26.9916	446.382	0.0273297	0.923013	2.58366	1.17079	7.84577	5.55893	0.4023	3.70992
ENSMUSG00000095463	Entpd4	9.46622	7.77891	11.7455	11.9448	10.6253	14.9805	12.9752	15.4248	12.069	12.1869	22.5586	14.6306	0.0209154	0.893576	0.415506	0.179911	8.88204	0.135361	0.00959064	0.0875132
ENSMUSG00000095547	Gm10719	43.6351	23.86	8.71538	2.62815	17.3286	13.6802	226.326	54.7608	11.9503	31.2551	19.8831	313.312	0.0339394	0.958319	2.02224	0.953529	7.9083	3.59499	0.0637096	2.66395
ENSMUSG00000095865	Gm13237	16.0598	32.3724	25.1516	19.3768	39.8308	11.3876	34.5349	27.9537	49.1016	34.8179	52.9866	25.4049	0.0384381	0.973277	0.685142	0.330962	7.83454	0.426758	0.0632881	0.26532
ENSMUSG00000095917	Olfr740	1.24786	1.48971	1.73352	1.76461	1.92936	2.25992	2.24451	2.4154	2.11829	2.33997	2.134	3.47959	0.0282791	0.924543	0.487884	0.222434	6.44685	0.128073	0.0177153	0.0517554
ENSMUSG00000096006	Gm21596	8.84755	11.3717	6.71804	4.25402	8.12351	7.73023	12.1383	7.53362	11.7134	9.93981	14.0751	18.8531	0.0144269	0.816881	0.645005	0.263649	7.60761	0.303038	0.0498776	0.158655
ENSMUSG00000096054	Syne1	22.8019	23.0149	26.5015	25.7988	32.4581	34.5168	31.5358	31.7335	34.9717	36.1096	43.0176	42.1753	0.0050675	0.621209	0.409215	0.146007	11.0595	0.081971	0.00145317	0.0384779
ENSMUSG00000096463	Gm21750	5.28228	4.59583	6.50067	7.39212	7.8635	8.10303	9.75722	6.93612	6.88301	7.70519	8.96753	15.3902	0.0384749	0.973277	0.441396	0.213259	7.50791	0.177171	0.0200436	0.116395
ENSMUSG00000096516	Olfr628	3.11714	3.97711	4.74204	4.47473	6.25074	7.84211	6.82289	5.54252	5.82877	7.42539	8.77136	11.7218	0.0121704	0.816486	0.599943	0.239292	6.86886	0.254328	0.0212334	0.150548
ENSMUSG00000096703	Olfr1286	2.95298	1.75515	1.837	2.73332	2.45343	3.6808	2.84574	2.75644	2.43892	3.84272	4.20573	4.8009	0.0490483	0.973277	0.432169	0.219579	7.41708	0.182433	0.0140838	0.130561
ENSMUSG00000098404	Mrip-ps	32.2989	32.7668	21.8995	23.7677	25.8287	35.5904	41.5769	36.2625	41.1638	36.5208	64.7414	47.2188	0.000389696	0.245602	0.610127	0.172014	8.90771	0.176465	0.0124692	0.0699664
ENSMUSG00000098505	Gm14496	1.62749	1.61469	2.13233	1.24784	1.66327	3.02053	2.17194	2.11335	2.09354	2.14817	2.7059	3.34937	0.0489779	0.973277	0.392398	0.19931	7.64499	0.150333	0.0185571	0.100616
ENSMUSG00000100127	Gsdmcl-ps	1.57742	2.36469	2.50618	3.42246	2.74458	5.02734	2.9691	7.53343	3.03921	6.32712	3.51895	6.00554	0.0293763	0.927337	0.703202	0.322807	5.73825	0.419055	0.0693633	0.243249
ENSMUSG00000100615	Gm5511	7.42801	4.12663	9.36906	10.461	4.29775	13.8752	12.3995	17.4788	10.1536	12.764	20.8268	12.5001	0.00658822	0.685339	0.866543	0.318937	6.83785	0.48221	0.0228407	0.282322
ENSMUSG00000100622	Gm20379	2.24917	1.67308	1.96474	2.53223	2.38832	3.67526	3.39949	3.80996	2.75318	4.6402	6.99503	2.46753	0.0111906	0.809515	0.665292	0.262268	5.79452	0.308306	0.0480048	0.158348
ENSMUSG00000100865	Gm9320	4.67501	4.94734	5.91019	10.1456	10.4805	9.96732	16.448	11.4571	11.5435	10.7832	10.281	13.2889	0.00856909	0.738369	0.704371	0.267946	5.53261	0.294281	0.061048	0.11382
ENSMUSG00000102478	BC085271	2.9112	1.90554	1.18858	1.76903	1.17137	2.11821	1.90454	2.74775	1.98583	3.23817	6.23138	2.59673	0.0332103	0.952205	0.681357	0.319956	5.35274	0.40581	0.086125	0.220991
ENSMUSG00000104377	Gm37515	7.9099	6.71909	9.06483	7.40584	10.5025	10.1613	10.8616	9.50075	9.22462	9.73422	10.078	15.9104	0.0489161	0.973277	0.31774	0.161345	9.31036	0.0892202	0.00613928	0.0617152
ENSMUSG00000104577	Gm6641	10.2947	10.6944	9.10398	8.81887	8.11925	10.1696	15.9492	11.8904	12.0266	11.673	17.9324	22.3083	0.000738235	0.358499	0.628758	0.1863	7.93288	0.181838	0.0115125	0.069909
ENSMUSG00000105506	Gm43743	3.86946	3.78008	5.74468	5.74333	6.64608	8.89165	7.8845	8.65953	10.6607	10.9815	10.1285	9.9328	0.00356078	0.579476	0.769068	0.263862	5.75661	0.269882	0.0600801	0.0593502
ENSMUSG00000106631	Gm42669	24.0037	25.4048	30.9806	34.7185	38.2853	35.6028	42.2386	33.2451	34.763	36.541	40.8011	62.7531	0.0227939	0.893576	0.382246	0.167882	10.9683	0.116715	0.00119208	0.0833611
ENSMUSG00000108314	Prkcz2	3.01082	1.77156	3.82956	5.01226	4.61228	5.20782	5.23302	4.22095	4.96136	4.7195	5.76467	7.22275	0.0456221	0.973277	0.506849	0.253567	6.98505	0.245416	0.0247655	0.168123
ENSMUSG00000110195	Pde2a	23.0604	14.7561	22.4195	36.2768	14.8524	29.8617	38.8616	34.0537	44.7507	40.3089	149.142	33.8376	0.00567273	0.643076	1.08264	0.391394	8.70114	0.737458	0.0182179	0.441351
ENSMUSG00000110252	Gm2961	6.5325	4.34795	8.75728	9.24817	7.48648	7.52666	6.15525	9.05558	11.5917	11.9871	14.1579	9.31676	0.0432056	0.973277	0.472357	0.233642	6.49041	0.205316	0.0342731	0.124639
ENSMUSG00000110720	Gm46223	543.737	638.756	715.197	852.104	765.249	1106.58	823.444	1126.11	1307.96	926.152	2295.49	901.176	0.0233312	0.896894	0.592191	0.261111	12.9981	0.281585	0.000310185	0.204226
ENSMUSG00000111269	Gm47933	10.587	13.851	14.2289	13.8098	14.9133	13.3036	20.6656	17.4942	15.1698	15.8778	21.9876	24.453	0.00772901	0.696186	0.488556	0.183414	8.0676	0.108931	0.0111218	0.0370958
ENSMUSG00000111327	Gm48401	2.22075	2.26938	2.30981	3.47527	3.54946	3.65361	4.12738	3.48994	4.16064	4.41392	4.7364	5.275	0.00197824	0.477129	0.598456	0.193457	7.87655	0.163705	0.018486	0.054145
ENSMUSG00000111472	Gm47103	16.2288	12.9092	16.9314	15.7708	21.5932	21.3172	29.205	25.6581	20.7778	22.5921	22.4551	27.8378	0.00616788	0.663547	0.498759	0.182114	8.43389	0.114187	0.0166419	0.0343359
ENSMUSG00000111485	Gm48443	14.8337	16.0232	16.72	19.8634	17.4291	19.0586	20.2257	19.4911	21.5455	19.9065	24.4182	27.7429	0.0228179	0.893576	0.345001	0.151551	10.3505	0.0579345	0.00489164	0.0231286
ENSMUSG00000111890	Gm48836	103.852	175.195	244.476	131.947	198.707	207.064	248.879	172.953	219.487	257.356	382.081	239.424	0.047163	0.973277	0.501005	0.252417	8.6688	0.242222	0.0538274	0.137315
ENSMUSG00000111939	Gm48177	4.79705	4.68557	5.65402	5.36019	9.00646	8.70931	8.51825	8.27717	9.30323	7.84045	10.0661	11.9499	0.0090243	0.747985	0.569795	0.218218	6.93115	0.179298	0.0256891	0.0741389
ENSMUSG00000112013	Gm47967	6.65074	7.22536	11.6083	11.3167	15.8465	14.0294	16.1312	14.468	16.1391	13.6171	19.0629	22.0665	0.00391121	0.579476	0.639025	0.221481	7.77284	0.245152	0.0151772	0.131984
ENSMUSG00000112049	Gm48269	42.9557	44.1651	56.6535	70.8383	74.2664	74.3627	75.6403	63.394	69.4659	73.977	94.948	100.882	0.0214051	0.893576	0.398453	0.173183	10.1608	0.125097	0.00391325	0.0860639
ENSMUSG00000112061	Gm8249	4.86971	5.75636	7.449	5.15279	1.58332	16.5975	8.74046	10.1109	11.5252	12.41	19.929	15.8919	0.0146022	0.816881	1.13906	0.466428	5.40412	0.942084	0.495213	0.15184
ENSMUSG00000112122	Gm47628	5.82384	5.09576	5.99825	6.31547	5.73467	5.718	7.2378	7.30488	7.12662	8.26441	9.04145	12.0321	0.0217197	0.893576	0.515021	0.224387	6.87533	0.110427	0.0323594	0.00953654
ENSMUSG00000112226	Gm48786	2.91327	3.07614	3.19453	3.56618	4.22177	4.27797	5.48434	4.2368	3.29697	4.09976	4.09068	7.66742	0.0400874	0.973277	0.39285	0.191369	8.06688	0.141968	0.0134344	0.0964315
ENSMUSG00000112557	Gm47626	16.9416	13.8524	16.1061	19.4262	23.291	25.4231	26.3566	19.7904	22.1093	21.4911	25.3985	35.2599	0.0250055	0.906196	0.381995	0.170433	10.2299	0.119017	0.00384025	0.0833021
ENSMUSG00000113175	Gm9973	31.3601	26.6648	31.1782	30.5802	26.8126	24.3244	35.2473	31.4311	52.8153	37.1852	32.9972	34.5144	0.0330488	0.95142	0.355216	0.166651	8.59937	0.0838302	0.00301056	0.0513492
ENSMUSG00000113393	Gm48415	69.7208	73.9537	69.646	77.2785	93.8758	96.7182	106.239	92.8595	83.194	92.9867	118.592	167.151	0.00903263	0.747985	0.418382	0.16025	11.3381	0.117775	0.001657	0.0753828
ENSMUSG00000113795	Gm48119	28.2594	26.4379	37.0786	43.0374	47.985	44.084	40.619	42.7439	47.3173	47.2033	46.2151	54.4257	0.0324885	0.942242	0.314631	0.147137	10.848	0.0860416	0.00158661	0.0633615
ENSMUSG00000113850	Gm47191	97.9491	66.656	79.3589	92.8421	102.105	114.336	131.163	86.035	107.2	114.714	152.511	192.341	0.0168237	0.856667	0.445099	0.186192	9.02764	0.148579	0.0053992	0.0986033
ENSMUSG00000113924	Gm48493	71.7593	76.9912	88.6716	96.3508	90.4525	126.176	102.667	100.136	91.1969	106.944	152.837	148.883	0.0394396	0.973277	0.337676	0.163954	12.7341	0.101647	0.00302503	0.0745796
ENSMUSG00000114257	Gm47654	56.2867	61.2445	64.8954	72.879	77.6888	73.2674	86.0102	75.1129	66.8263	76.3979	113.465	102.346	0.0320265	0.939667	0.324128	0.151173	10.2464	0.0741028	0.0039094	0.0460861
ENSMUSG00000114367	Gm48216	78.4166	56.7453	73.345	87.0664	99.1786	83.0129	109.609	86.5067	105.708	87.0953	136.624	161.894	0.00506106	0.621209	0.486957	0.17372	10.0676	0.146976	0.00534543	0.08519
ENSMUSG00000115701	Vmn1r6	2.24603	2.30552	2.54708	2.65381	2.86508	3.63417	3.32886	3.2738	3.09727	2.95677	3.53383	4.82413	0.0310332	0.934278	0.361925	0.167818	8.78224	0.084658	0.00665077	0.0471761
ENSMUSG00000115814	Gm49181	3.99608	9.68979	5.98328	4.29511	4.8674	6.6645	11.7623	7.45312	11.767	8.78116	7.19824	10.9596	0.0302899	0.930215	0.69933	0.322826	4.90311	0.283415	0.143593	0.0214449
ENSMUSG00000116275	Zc3h11a	5.95207	9.01686	11.2869	12.8039	11.1535	9.64985	11.7611	9.54966	15.6605	14.0959	14.4117	17.0379	0.0202993	0.893576	0.468387	0.201824	9.78766	0.166419	0.0541587	0.0630867
ENSMUSG00000117846	Gm50118	3.59029	4.546	3.12753	3.184	3.82786	3.20385	4.68005	3.53849	8.81987	4.84235	6.91053	12.0063	0.0115455	0.814254	0.770857	0.3052	4.80657	0.36109	0.108261	0.110672
ENSMUSG00000118174	Gm3188	1.16799	1.46319	1.37121	1.65363	1.88326	2.54729	2.29442	2.63418	2.25396	2.09107	2.54476	2.75507	0.01662	0.856667	0.556879	0.232517	6.45187	0.153055	0.0316175	0.0437085
ENSMUSG00000118491	Zfp91	10.0085	8.62475	9.50033	16.1602	12.052	9.4128	13.7748	12.542	13.6736	14.5402	29.3931	22.3082	0.00725495	0.693079	0.640577	0.238584	9.54269	0.267154	0.0181923	0.152575

## Sheet: Figure 3b-e_Downregulated genes
Gene Symbol	Sample1	Sample2	Sample3	Sample4	Sample5	Sample6	Sample7	Sample8	Sample9	Sample10	Sample11	Sample12	p-value	BH-adj q-value	log2FC	log2FC SE	Mean Expression	Expression Variance	Technical Variance	Corrected Variance
Clcn4	32.86	33.4319	34.4328	30.5096	30.9156	29.387	30.9758	29.1281	25.4232	25.9124	16.2182	26.3687	0.021014	0.893576	-0.35162	0.152366	10.0836	0.0925091	0.00386671	0.0608023
Stat6	81.4502	80.5654	114.484	93.0415	97.0995	105.304	73.1305	88.5849	64.0915	85.0008	57.8025	91.4802	0.0260644	0.918269	-0.345926	0.155455	9.60758	0.0811872	0.00305787	0.0503485
Ocel1	17.9694	19.4063	22.2203	21.1522	22.0458	20.9003	17.0028	15.8447	20.3296	13.2036	5.10487	17.6531	0.0477212	0.973277	-0.600269	0.30319	9.03264	0.348972	0.0260665	0.249706
Scin	25.5331	11.5281	5.95698	5.37427	6.49595	5.55969	7.14106	5.78008	2.80566	2.6403	3.04117	4.93611	0.0191733	0.890535	-1.04372	0.445626	8.14163	0.838685	0.0101682	0.585579
Tgfb1	245.959	261.609	282.674	277.483	228.196	214.729	215.353	230.248	174.734	255.355	140.712	235.44	0.0359634	0.965184	-0.31557	0.150462	11.0337	0.0889014	0.00443864	0.0634776
Alkbh7	8.40641	11.1323	5.84569	10.7932	4.76306	3.32891	5.36749	4.49825	4.25722	3.89019	2.1588	4.64978	0.0251981	0.906196	-0.772198	0.344985	5.69937	0.48721	0.0421434	0.3149
Adgre5	129.979	152.915	181.018	188.033	129.377	158.044	122.907	133.771	125.594	124.26	120.433	110.169	0.0222197	0.893576	-0.349301	0.15276	11.9827	0.0629477	0.00253451	0.0301047
Mob3a	90.0272	109.267	101.474	119.568	104.961	72.2056	81.8638	87.2779	80.6269	82.6596	38.9012	83.639	0.0373729	0.973277	-0.451954	0.217112	9.03693	0.184265	0.00583488	0.135578
Fcgrt	24.1272	32.6885	29.4228	22.3474	26.6441	19.877	22.7659	19.8126	17.5259	19.8751	11.2281	21.8244	0.0115191	0.814254	-0.488347	0.193286	8.42215	0.166931	0.00737579	0.104703
Lpcat3	44.9534	42.8764	25.8585	36.4759	30.1548	30.468	28.5358	25.9318	22.3236	31.9488	24.2299	32.0837	0.0456799	0.973277	-0.359379	0.179839	8.23927	0.101075	0.0106663	0.0617698
Dgkq	23.0479	32.0251	18.2949	27.8669	22.3409	22.477	22.0845	20.7033	16.6047	19.5591	15.1757	21.0831	0.0295529	0.927337	-0.340876	0.15665	10.7315	0.0935059	0.0111034	0.0568942
Il5ra	6.02025	9.71687	9.78039	6.22785	8.73675	8.37311	6.40171	6.30219	7.38996	6.57992	3.92381	7.05733	0.0382144	0.973277	-0.387414	0.186926	8.06528	0.136228	0.00893885	0.0958856
Fcer2a	199.394	272.227	308.963	278.608	286.753	318.367	224.842	217.696	176.818	217.976	48.5758	233.908	0.0497583	0.973277	-0.736474	0.375362	11.6096	0.53219	0.000578179	0.422113
Dnase1	27.0502	30.5305	8.38235	7.78319	17.8945	7.59348	7.70302	7.73148	6.20255	5.30731	6.42619	9.83601	0.0137047	0.816486	-0.996074	0.404101	7.0435	0.715948	0.0149675	0.474926
Elovl1	28.6335	23.4433	26.1883	28.5338	24.6976	24.2523	24.1307	19.8449	18.2225	20.1356	9.39763	24.5871	0.021911	0.893576	-0.496391	0.216584	8.56646	0.195134	0.0106955	0.13003
Tmco6	18.9931	25.8332	20.5603	16.9753	18.9174	12.8031	14.2304	13.2012	14.7028	15.9136	11.8421	14.0074	0.0245607	0.896894	-0.436463	0.194135	7.625	0.121122	0.0136178	0.0624664
Ift22	15.9448	13.6543	8.77275	15.6379	16.7984	10.9989	6.50678	9.07146	14.6583	9.55179	8.34054	9.76935	0.0220476	0.893576	-0.527893	0.230567	6.50685	0.206915	0.0304539	0.113551
Mcu	24.6253	21.6243	13.9758	16.0376	14.9247	13.0315	17.6602	13.5214	13.3936	10.6212	9.79855	13.2344	0.0415697	0.973277	-0.413151	0.202744	8.30874	0.158657	0.00572223	0.117593
Evi5	19.7581	15.4719	15.711	12.3731	13.6939	14.9293	10.1923	13.9333	7.75261	10.1268	14.2492	11.9225	0.0227603	0.893576	-0.463363	0.203458	7.53977	0.128963	0.022642	0.0548063
Nelfb	45.2731	57.9991	54.141	46.8418	44.7228	42.6118	42.7189	30.5239	36.63	44.3619	32.7044	39.7189	0.0229612	0.893576	-0.39063	0.171775	8.57216	0.0799536	0.00781707	0.0343542
Prdm15	35.5895	25.1313	36.1391	32.7328	25.9171	32.7863	19.1224	23.3863	23.1959	27.0481	13.6371	26.1341	0.00219979	0.485768	-0.543718	0.177579	8.74046	0.166609	0.0162263	0.078355
Dll1	4.81417	4.332	3.09069	3.28552	4.33142	3.15257	2.16926	1.76531	1.18932	1.91431	4.04249	3.58442	0.00743352	0.693079	-0.75945	0.283719	4.88234	0.370376	0.0719722	0.162411
Casd1	38.9985	31.3843	34.8932	33.8198	30.2764	25.0456	30.0578	26.7448	28.3908	25.1741	16.2121	24.181	0.0366112	0.973277	-0.407328	0.194887	7.51191	0.119279	0.0117008	0.0697308
Pdzd11	11.6055	13.4152	7.85498	9.60008	12.1152	8.29723	8.244	7.47442	8.46808	8.38448	4.7632	7.43821	0.0121837	0.816486	-0.50142	0.200026	7.42285	0.166013	0.015527	0.0916606
Mrpl32	15.183	23.5165	16.2616	9.94287	16.8818	10.5269	13.1239	8.97206	13.4173	12.1335	7.55888	8.2742	0.0349103	0.958319	-0.527165	0.249913	8.7064	0.246128	0.0203243	0.167045
E2f3	12.5573	9.6739	8.37921	8.52169	10.1812	6.65551	6.66434	7.38171	8.13959	7.35644	3.83642	8.14741	0.0379057	0.973277	-0.454327	0.218861	9.30674	0.186931	0.03839	0.10531
Pdcd1lg2	7.0403	6.81508	10.5659	7.90283	6.48538	5.65781	7.08533	4.68378	5.48782	4.97456	2.30256	5.84829	0.022373	0.893576	-0.608906	0.266599	7.34391	0.29496	0.0139461	0.19928
B4galt5	81.1218	66.5805	63.3473	77.0377	53.3702	51.0159	40.4734	49.7897	49.979	49.6387	32.817	48.0784	0.00363291	0.579476	-0.562662	0.193462	7.65828	0.147147	0.0136336	0.0532518
Vmp1	115.153	84.2127	51.2668	75.9375	55.4843	55.7728	74.4624	48.0756	47.2687	47.0952	24.078	61.9587	0.0497438	0.973277	-0.57491	0.292999	8.75875	0.324274	0.00867381	0.248871
Nol11	25.2233	27.8105	25.6404	26.7199	19.4059	18.7014	19.0706	19.866	20.307	20.947	15.6285	18.0902	0.0331073	0.95142	-0.333003	0.156282	9.92822	0.0779913	0.00632109	0.046202
Atp6ap1	75.5205	61.6544	56.4455	55.6591	55.9681	47.4027	58.3328	42.3579	46.5893	45.3992	36.1981	56.3408	0.0488523	0.973277	-0.331739	0.168406	9.12043	0.0855767	0.0112165	0.0499026
Trmt11	12.91	15.5799	12.8132	13.611	12.5348	12.0092	11.3475	9.51957	10.0689	10.2968	7.60823	10.0044	0.0131825	0.816486	-0.45078	0.181854	8.17391	0.0853518	0.0115721	0.021354
Cpm	62.8746	88.4007	76.4835	70.7883	67.9507	53.628	66.0771	50.5997	46.2077	47.053	57.1806	55.8165	0.01033	0.773952	-0.387268	0.151006	10.3956	0.0913159	0.00464923	0.0508053
Glyctk	9.54879	5.95182	2.4315	3.19956	2.76598	3.56141	3.34304	2.37827	1.93262	2.23976	1.90583	2.49221	0.015191	0.831509	-0.799405	0.329272	5.09564	0.469978	0.047603	0.277658
Dvl2	18.7185	22.9715	19.8336	19.0045	14.548	18.8278	16.26	19.9334	15.6543	15.0413	9.33013	15.02	0.0462232	0.973277	-0.355612	0.178399	8.55206	0.121288	0.00669283	0.0887859
Entpd5	34.4592	36.7723	27.4762	27.7771	31.9328	28.2464	31.2885	27.4625	22.5521	24.0342	19.8602	26.9024	0.0414212	0.973277	-0.311118	0.152562	10.7239	0.0703899	0.00729749	0.0410931
Erg28	24.4884	19.4636	16.8593	18.2885	23.4336	13.9935	15.7652	15.3632	17.4588	17.5283	9.97605	11.5487	0.0320101	0.939667	-0.437901	0.204218	7.24982	0.155622	0.0161815	0.097475
Pxdc1	108.802	173.225	175.563	134.651	121.383	104.413	103.299	102.008	85.3814	93.0021	50.6534	72.3448	0.00106209	0.431244	-0.712204	0.217564	11.7175	0.267429	0.00423897	0.137763
Fars2	32.0379	32.8942	29.2204	31.0838	30.1813	30.4864	18.9071	24.0539	26.4504	28.0907	19.9832	26.575	0.0286669	0.927158	-0.403249	0.184297	8.15674	0.0728975	0.0139126	0.0174916
Cd180	113.412	137.374	129.953	109.738	118.816	123.359	91.327	120.316	101.026	91.4392	62.1314	83.3242	0.00209835	0.480217	-0.458296	0.148993	10.2776	0.115528	0.00214618	0.0619245
Oit1	10.0484	15.6878	3.36826	3.20292	7.38588	2.6538	6.72392	3.02623	1.90387	2.04888	1.55452	2.67772	0.0337847	0.958319	-1.11661	0.526051	5.72735	1.09476	0.0359298	0.79426
Glt8d1	11.1349	6.44393	6.73817	11.3247	12.629	12.6268	7.57224	8.10286	6.34623	7.63967	3.84949	8.729	0.0313838	0.934278	-0.534449	0.24833	7.27613	0.246086	0.0479194	0.137084
Amacr	5.42721	3.53333	4.7312	3.77613	5.29036	2.98424	4.89249	2.16404	3.67437	2.69333	1.37245	3.03651	0.0405764	0.973277	-0.613735	0.2997	6.46731	0.347692	0.0766954	0.192765
Zfat	5.30988	5.08094	4.85598	5.13185	5.04167	3.22996	3.46015	4.05325	4.47294	3.81833	2.29975	3.94597	0.0346617	0.958319	-0.397493	0.188181	7.99492	0.13967	0.00803025	0.0982064
Sqle	10.8728	17.6973	6.40699	7.69692	14.5327	4.2569	5.77627	5.46966	6.42648	4.7427	5.52356	5.00712	0.0223757	0.893576	-0.753151	0.329761	8.34624	0.451272	0.00835949	0.317868
Srebf2	112.474	170.058	116.307	132.997	145.439	71.5939	91.4619	88.4553	94.7591	82.9151	85.9059	85.2195	0.0137215	0.816486	-0.466165	0.189154	11.7226	0.156846	0.0013219	0.106016
Hes1	22.477	22.5577	22.0424	20.2959	13.5262	7.80691	10.066	12.5187	12.6444	11.1953	4.50248	10.1065	0.0154951	0.831509	-0.835211	0.345044	6.31769	0.514945	0.02081	0.336356
Cyc1	58.3992	54.9378	34.3517	47.4007	52.7872	27.4438	39.0884	31.4789	38.1103	32.3244	30.3755	30.0824	0.0307043	0.934278	-0.430042	0.199012	8.58009	0.158453	0.00719149	0.111626
Rrn3	20.1284	25.4676	19.6914	16.4752	18.37	15.3848	16.784	15.9119	14.4141	16.0762	16.8791	12.6556	0.0475945	0.973277	-0.315854	0.159444	9.35185	0.0756	0.00468878	0.0485421
Eif4a2	972.705	987.091	574.583	576.463	625.031	508.638	563.232	513.706	524.235	459.442	408.01	443.045	0.00683111	0.686189	-0.522337	0.193103	12.5449	0.176107	0.00045841	0.111408
Vps26c	18.9319	29.3446	22.7979	33.0999	22.1066	20.417	21.3558	18.1626	19.961	21.0524	13.2776	18.3868	0.0494529	0.973277	-0.397116	0.202129	7.60114	0.123372	0.0225413	0.0658577
Mis18a	15.1132	17.7148	15.4797	15.4698	17.3304	10.666	12.9229	12.0607	13.6301	11.5051	10.4118	10.8582	0.0458995	0.973277	-0.363871	0.182271	8.12837	0.0866028	0.0111124	0.04443
Nus1	16.5042	21.1519	16.2131	14.7222	16.6715	11.3653	13.0095	12.1049	13.1211	14.7117	10.8561	10.1952	0.0228395	0.893576	-0.381838	0.167759	9.25708	0.105543	0.0119676	0.0603896
Slc30a6	15.0096	13.9378	10.2793	13.2953	12.9762	12.322	7.97727	10.1638	7.11201	9.13937	11.2242	13.0409	0.0371045	0.973277	-0.446382	0.214132	6.98858	0.110907	0.0219328	0.0402883
Pigf	9.57757	11.0875	10.0941	7.40939	11.3999	6.59208	7.5893	7.22252	8.42497	5.64885	6.00573	6.66618	0.0479077	0.973277	-0.434887	0.219841	6.85725	0.127831	0.0258036	0.0580724
Rnaseh2c	61.0525	60.3938	48.749	56.304	50.896	34.6154	51.4264	41.9812	45.6344	39.038	20.6097	34.0102	0.0452584	0.973277	-0.475791	0.237629	8.76832	0.215742	0.0112179	0.158185
Slc16a3	6.4603	7.47183	4.07031	8.05803	3.47064	2.59914	4.7658	2.71296	4.13885	1.31173	2.2998	3.0149	0.0336728	0.958319	-0.821713	0.386876	5.74725	0.592348	0.0911038	0.357916
Faap100	19.4829	18.7591	30.9588	23.9614	25.6266	27.7495	12.8359	23.9839	21.0709	20.3773	11.2243	18.6337	0.022781	0.893576	-0.481154	0.211303	8.64822	0.184908	0.0135406	0.120406
Nab2	25.8149	22.5886	32.9423	28.7184	28.7185	20.3036	23.0822	19.8296	17.8915	22.124	18.354	19.5036	0.0200592	0.893576	-0.397609	0.170997	8.93611	0.0867243	0.0117586	0.0362104
Hspa4l	10.1486	7.31091	5.58181	9.58914	7.08901	5.8255	4.70372	6.43265	3.40903	5.84919	7.91897	4.94836	0.0349409	0.958319	-0.476304	0.225839	7.66717	0.200972	0.0222385	0.130771
Rftn2	11.5833	12.1786	13.2835	10.4603	8.07121	6.97359	12.0774	7.84428	6.09249	6.77675	5.42105	7.97292	0.0462979	0.973277	-0.461948	0.231824	8.15384	0.204769	0.0131363	0.148091
Chst10	13.9863	16.3595	15.3454	12.5342	11.7809	7.09096	8.81567	8.90109	10.1719	7.67326	7.76193	7.11933	0.00499975	0.621209	-0.583105	0.207729	9.02899	0.210416	0.0122862	0.117168
Stk17b	174.24	232.622	202.279	186.068	155.023	106.642	145.366	141.054	115.454	125.427	112.432	88.0374	0.010123	0.773952	-0.528215	0.205403	12.3058	0.191159	0.00155837	0.125013
Ormdl1	11.5215	12.8159	10.9137	10.0155	8.99261	6.82795	9.54662	9.23933	7.96985	6.01768	5.37187	5.72384	0.0186616	0.877733	-0.498247	0.21182	8.4768	0.19007	0.00809825	0.126504
Fcamr	11.3607	5.99345	5.07299	8.56679	10.2488	8.94934	3.83539	4.22025	4.3438	5.60235	4.10007	8.21097	0.00258644	0.55179	-0.736073	0.244296	7.54034	0.31053	0.0116751	0.167366
Ralgps2	376.744	479.359	437.237	412.009	424.508	351.252	309.876	337.141	347.621	330.091	154.08	340.18	0.0143171	0.816881	-0.502127	0.205016	13.8411	0.183395	0.00178442	0.12431
Soat1	140.587	120.918	139.385	128.41	102.23	89.6446	124.186	98.6251	103.049	82.5179	50.4212	94.8206	0.0465561	0.973277	-0.434955	0.218536	10.1339	0.181845	0.00607285	0.137201
Cr2	211.932	249.12	291.508	294.221	237.624	264.031	172.674	212.697	179.726	169.299	47.131	168.794	0.0120827	0.816486	-0.850222	0.338771	11.4703	0.510147	0.00181776	0.342481
Lpgat1	124.005	112.019	101.238	79.7813	82.6732	74.1473	81.5135	83.2096	63.1031	71.6496	66.5797	76.7056	0.0143787	0.816881	-0.377141	0.154082	9.75975	0.0951886	0.0029678	0.0590691
Lrrc57	12.3801	15.4553	10.7069	13.3537	12.9222	8.87242	11.1915	10.5717	8.4156	9.84484	5.65765	8.65243	0.0169747	0.856667	-0.462755	0.193844	8.29692	0.160881	0.0208731	0.0918531
Spef1	1.80959	1.43175	1.94834	2.78004	4.38019	2.36632	1.5745	1.25903	1.31903	1.72883	1.44839	2.07126	0.0227163	0.893576	-0.577839	0.253641	6.21391	0.255289	0.0559228	0.124726
Gabpb1	40.6753	46.9967	40.2072	38.0069	41.5212	30.7693	32.8542	30.3627	26.0416	28.6911	24.9286	27.846	0.00283392	0.574878	-0.486614	0.163009	10.1059	0.0997183	0.0140983	0.0245538
Il1b	8.68591	7.74378	5.28729	3.15355	4.66241	3.5317	3.85851	3.68097	1.33418	3.71472	1.52801	5.03324	0.0303002	0.930215	-0.856958	0.395614	5.1407	0.627132	0.101914	0.367618
Spata5	40.5437	44.1527	42.626	37.0787	38.2875	34.6804	31.0838	35.1045	24.4333	27.8849	38.7235	25.8635	0.027035	0.923013	-0.416484	0.188368	7.7636	0.087269	0.0102328	0.0337254
Cd2	87.5147	119.096	108.449	101.725	90.5509	72.0768	87.391	73.6387	75.8751	74.8702	56.5074	73.0152	0.00677899	0.686189	-0.403506	0.149032	10.2082	0.102081	0.00172881	0.0617147
Bcl10	57.8914	56.5509	53.3805	58.773	52.971	38.7934	43.0316	46.0845	45.2913	43.1467	38.9426	42.8171	0.0464293	0.973277	-0.296352	0.148811	10.5834	0.0578832	0.00352298	0.0338011
Rmdn1	21.8851	22.0091	21.8003	21.5131	18.6362	17.944	19.5355	22.0392	12.3949	16.0923	13.8869	15.2448	0.0438011	0.973277	-0.356741	0.176956	8.49476	0.0909728	0.0120636	0.0498273
Ccnc	24.9739	31.896	21.2149	16.8512	18.1275	16.1913	16.787	15.1048	20.4886	16.6712	14.6509	15.5856	0.04911	0.973277	-0.360125	0.183024	8.6876	0.124436	0.0214159	0.0765566
Polr1e	20.8335	18.981	18.1278	17.8952	21.8846	18.9225	15.6226	14.8708	15.5551	17.0565	11.01	18.8523	0.0459729	0.973277	-0.356825	0.178802	8.36252	0.0725873	0.0118328	0.029816
Trmo	12.0289	16.871	12.7246	11.6215	13.6758	8.64919	10.0802	10.4574	9.77137	10.7294	7.54879	9.87226	0.0428891	0.973277	-0.363859	0.179702	8.09429	0.106351	0.00762785	0.0696402
Ugcg	56.707	52.3896	45.8614	46.8038	32.8487	33.3817	38.9067	39.9489	35.7362	37.2378	30.1652	30.2214	0.0458005	0.973277	-0.334465	0.167465	8.86785	0.10422	0.00735766	0.0737246
Plpp3	3.95624	4.76513	4.18613	3.4668	3.40103	2.81442	2.18014	2.11061	1.149	2.82511	1.60751	3.51817	0.00144111	0.443393	-0.832461	0.261264	7.25119	0.375158	0.0171697	0.187606
Fuca1	116.419	86.9025	109.516	102.471	91.4543	119.064	85.2478	97.3958	77.6066	83.93	68.1097	89.734	0.0312544	0.934278	-0.343555	0.15951	9.4128	0.0599843	0.00528839	0.0252853
Toe1	24.052	26.4395	15.0974	28.1621	24.1303	21.8671	17.9595	19.8027	18.6386	17.4384	14.2067	16.0863	0.025505	0.906869	-0.423878	0.189768	7.97116	0.1121	0.0162275	0.0531806
Ssu72	67.9904	74.2524	56.0021	60.2963	56.9049	41.4392	59.4562	44.4083	48.6559	47.6654	31.2319	47.4306	0.0426195	0.973277	-0.371414	0.183195	10.2435	0.129151	0.00272511	0.0979566
Apbb2	4.70885	3.06037	1.55304	2.53057	2.49035	2.00675	1.80453	1.84079	1.07694	1.51384	1.82359	2.29407	0.0235446	0.896894	-0.614543	0.271384	6.06293	0.300811	0.0799487	0.137644
Slc30a9	76.7907	47.8089	58.563	67.6148	42.9571	52.1244	44.714	52.6776	38.5715	45.7747	43.1232	48.6315	0.0340205	0.958319	-0.326637	0.154086	11.3652	0.0887708	0.00790847	0.057732
Stap1	111.906	121.478	127.453	123.839	133.112	146.654	93.4962	129.608	104.926	115.785	69.1726	97.7937	0.0175833	0.857832	-0.357198	0.150445	11.8191	0.0862717	0.00186793	0.0547537
Dipk1a	32.6158	42.8304	37.5786	37.2037	34.6212	31.7984	28.0596	31.0336	19.3767	28.4126	29.4091	26.5522	0.0126862	0.816486	-0.438919	0.176099	8.61811	0.0918416	0.0129927	0.0302383
Gpat3	11.1759	15.6472	6.68675	6.35374	7.15084	2.7821	7.56116	3.50267	4.41289	3.37836	4.00948	3.3672	0.0449744	0.973277	-0.807788	0.402908	8.09165	0.620692	0.0397271	0.447278
Antxr2	11.7174	8.87905	9.49445	8.88286	9.79547	6.2145	5.87797	8.17725	5.74711	6.21813	6.37981	5.79113	0.00465325	0.610109	-0.521843	0.18439	8.463	0.140535	0.0196194	0.0532726
Tes	33.1989	41.1355	30.2171	27.0529	23.9024	18.2541	27.1182	24.5669	20.8224	20.2556	16.1063	18.7477	0.0425427	0.973277	-0.430799	0.212408	9.96596	0.173661	0.00571098	0.12964
Hsph1	54.528	45.8164	101.005	78.2468	44.7797	28.8248	31.0881	45.7279	37.1452	30.8776	18.5861	31.8501	0.0123565	0.816486	-0.808057	0.322991	8.72198	0.462597	0.00795328	0.305016
Agfg2	5.77264	5.02744	4.947	3.54515	7.03559	4.89566	3.6788	4.02248	4.34857	4.59336	2.20817	4.76864	0.0465688	0.973277	-0.426375	0.214237	6.91674	0.174756	0.0187996	0.118893
Acadsb	10.6154	11.9682	11.4094	12.3951	18.5523	9.99646	9.35776	7.34019	6.52966	6.24423	2.96002	7.57618	0.00040976	0.245602	-0.972169	0.275112	6.14777	0.453055	0.0882552	0.126571
Ubfd1	70.8889	72.5853	59.4348	70.4133	60.3305	43.1971	45.9752	42.7284	56.0884	57.964	45.607	49.7092	0.0273293	0.923013	-0.335755	0.152147	11.476	0.0906345	0.00563202	0.0602466
Slc35a2	7.82668	8.66844	6.83953	6.31322	11.4861	4.76548	5.67352	6.39399	4.86394	4.21314	3.95922	7.79323	0.0431233	0.973277	-0.481513	0.238076	6.71192	0.214473	0.0468029	0.119561
Flna	114.33	153.278	136.289	131.905	124.198	104.059	94.4763	110.692	101.466	117.322	76.4953	96.1697	0.0102252	0.773952	-0.37903	0.147591	10.3085	0.0849081	0.00108887	0.0492108
Gtf2e2	38.1518	35.4437	31.9558	31.067	30.5206	22.0612	25.8543	26.9392	26.6164	21.5216	21.7283	19.3378	0.0254083	0.906869	-0.431301	0.192964	7.56211	0.111745	0.0107171	0.0563967
Msmo1	21.9598	35.7529	13.722	16.3925	24.5396	10.2025	10.2299	10.0353	11.7276	8.94314	7.82496	9.88463	0.000691237	0.358499	-0.967875	0.285254	8.13757	0.477404	0.0142583	0.229851
Itfg1	21.4837	21.6152	18.4475	16.6737	16.0426	10.0791	14.4677	14.3555	13.9493	12.6314	11.7203	11.5872	0.0476932	0.973277	-0.378994	0.191402	9.71321	0.139087	0.00265879	0.107246
Ces1f	20.9003	16.4024	7.69167	11.0979	18.0452	11.9563	13.9407	6.34067	8.85505	6.88286	9.31568	10.0702	0.0198166	0.893576	-0.630559	0.270649	6.23775	0.308213	0.0482368	0.171516
Lpar2	4.15794	4.26363	6.05355	3.75858	3.65748	4.35685	3.15362	3.34841	2.66663	3.49055	4.00126	3.86609	0.0462007	0.973277	-0.354758	0.177953	8.62275	0.0852721	0.0150276	0.0410156
Smpd3	4.13209	4.72037	2.81324	3.20169	3.54838	2.92485	2.56655	3.09824	2.13496	2.19455	2.01288	3.54033	0.0133964	0.816486	-0.471442	0.190631	7.66081	0.154076	0.0104327	0.0923734
Abcb10	8.53018	10.9726	8.26811	7.85892	7.91994	6.401	8.52182	6.37906	7.04467	6.06575	5.36747	6.34777	0.0376072	0.973277	-0.335792	0.161508	9.11537	0.0922833	0.00433341	0.0633513
Ldlr	8.5988	22.2301	4.06288	8.55541	16.3617	2.9026	2.99714	2.77966	2.84579	2.41333	2.87743	3.41236	0.0011985	0.443393	-1.5296	0.472209	7.99876	1.24622	0.00817665	0.660766
Pik3r4	32.8819	34.4765	35.4224	38.5968	32.0099	26.4444	29.4179	27.803	29.6408	26.631	17.0324	29.3545	0.0309242	0.934278	-0.351114	0.1627	9.29653	0.100355	0.00732763	0.0660788
Acsl3	6.4448	18.0381	15.5961	15.3033	16.6564	9.47778	6.24637	8.18424	9.79465	6.43898	12.4967	7.56227	0.0213178	0.893576	-0.659999	0.286668	6.69016	0.342923	0.0285818	0.217954
Angptl1	18.9379	26.5304	28.453	25.7563	33.524	41.145	17.6164	23.3104	19.4458	25.9883	12.3362	26.2017	0.0253621	0.906869	-0.498139	0.222797	9.62122	0.203053	0.00344006	0.145475
Egr3	43.0142	59.798	60.5846	54.4897	30.9975	31.8937	36.1808	47.7025	24.9012	28.1908	12.8757	30.3003	0.0312262	0.934278	-0.701922	0.325842	10.6683	0.423934	0.00296272	0.315557
Pxk	128.742	168.952	174.245	158.682	148.31	150.801	146.582	153.855	105.018	125.818	81.1506	117.984	0.0156675	0.835622	-0.383601	0.158738	12.4498	0.107529	0.00254244	0.0715946
Sema3f	4.32053	2.69121	2.99815	4.3646	3.47166	3.11076	1.97377	2.18378	3.07636	3.37586	1.41215	2.68359	0.0401024	0.973277	-0.556789	0.271248	5.0228	0.218467	0.0543573	0.0929521
Fam167a	8.90425	11.8227	9.70932	12.2485	7.31259	7.53927	7.19076	7.68457	5.00745	7.50663	5.0271	5.32723	0.00293821	0.574878	-0.614693	0.20668	8.20796	0.198559	0.0411818	0.0638788
Alg12	12.3201	13.7224	12.51	15.527	12.6074	10.7138	10.2975	9.96433	9.47932	10.3546	5.29537	11.2152	0.00749064	0.693269	-0.492864	0.184303	8.43186	0.158888	0.0108226	0.0910802
Uba6	17.5211	17.4892	15.5958	13.215	15.2192	10.6408	11.9422	14.9122	12.4447	11.1028	9.46538	8.74167	0.0213687	0.893576	-0.397077	0.172537	9.88023	0.124189	0.00258204	0.0867248
Leap2	16.5381	16.7058	9.18242	15.0028	15.0087	7.01001	13.874	6.83983	4.76185	5.19757	9.27331	6.90204	0.00953872	0.764738	-0.810841	0.31281	5.90153	0.446172	0.0403886	0.253162
Ppp1r11	57.4815	62.8634	53.2352	43.3592	58.0451	42.8611	48.9606	45.7267	43.7064	38.9402	31.6385	41.0564	0.0290021	0.927337	-0.368573	0.168802	8.6241	0.0899543	0.00552782	0.0526681
Xpnpep2	29.3074	28.3438	7.25553	11.0507	13.365	9.13258	8.51159	3.21025	7.92093	9.22074	6.54025	9.87197	0.0187449	0.877733	-1.00559	0.427807	9.02468	0.774925	0.0692302	0.479825
Arhgap10	5.65938	4.01487	3.61129	3.77315	3.15004	2.6069	3.20489	2.47438	2.38216	2.32677	2.30341	3.4619	0.0226817	0.893576	-0.485553	0.213078	6.92227	0.167375	0.0187985	0.0945852
Enpp1	25.8861	31.9737	28.2393	21.6529	29.1363	23.3068	20.4702	22.2882	26.553	19.2522	18.1342	22.6899	0.0324608	0.942242	-0.31645	0.147964	10.3743	0.0700185	0.00180396	0.0451742
Ovca2	6.8721	9.35817	8.39444	6.11929	6.9548	4.07356	8.85524	4.22013	4.06694	3.87072	3.67879	3.58872	0.0261817	0.918269	-0.608951	0.27387	7.25341	0.305691	0.0193855	0.205628
Snx25	53.1812	57.7259	52.0218	48.5198	53.7613	32.3828	44.4522	43.8178	37.2234	45.5136	27.5537	36.035	0.0418165	0.973277	-0.361323	0.177525	8.8356	0.121556	0.0109357	0.0836092
Afg1l	9.92287	7.77808	7.16472	10.4374	10.782	10.0602	8.02696	8.0843	7.17456	6.86942	2.22697	6.97535	0.0458167	0.973277	-0.618879	0.309892	8.13294	0.366367	0.0107812	0.277319
1700066M21Rik	11.6851	6.73436	8.26611	9.68731	6.71117	6.97815	3.59532	9.0046	5.40712	5.56042	6.38189	5.69608	0.0455281	0.973277	-0.53192	0.265994	5.45959	0.203969	0.0561455	0.0833382
Higd1a	20.4426	20.4983	22.0774	14.87	20.6103	13.8512	12.7007	11.5835	11.0639	11.153	10.847	12.5082	0.00184745	0.474568	-0.688602	0.221151	6.84056	0.173615	0.0270758	0.0216492
Supt3	12.7436	13.1411	13.1888	11.9475	11.3225	10.1007	10.1508	8.95353	10.3589	10.8235	5.95115	10.3887	0.0351046	0.958319	-0.38996	0.185065	7.8244	0.106787	0.00786154	0.0639833
Tusc3	17.582	22.5846	16.2635	16.0052	15.9092	10.0459	11.7396	9.67152	14.1352	12.9571	9.5333	10.9872	0.00943711	0.761442	-0.500415	0.192779	8.20716	0.16965	0.00785759	0.103633
Lmbrd2	21.1823	10.5379	8.6175	9.09952	9.41412	7.62833	4.73754	6.52367	8.60462	7.05573	8.97012	6.21531	0.0194161	0.893576	-0.608449	0.260305	8.12043	0.285763	0.0509393	0.152337
Alg14	11.4049	10.6493	10.0292	8.16264	6.51431	7.02281	7.30625	6.37413	7.07683	5.4495	5.54782	6.50895	0.0424628	0.973277	-0.487997	0.240516	5.98238	0.134461	0.0304763	0.0459884
Emp3	25.7032	37.0977	53.4238	37.7268	28.6282	29.231	28.4075	25.5127	23.5402	24.3678	13.9536	29.6434	0.0131102	0.816486	-0.562579	0.226777	7.72871	0.226574	0.0109361	0.143347
Suco	89.68	88.4816	88.7786	90.9307	75.5393	87.0551	67.0929	77.5685	53.6327	67.0898	69.8404	75.3248	0.0275887	0.923013	-0.379266	0.172152	8.71227	0.0554284	0.0101616	0.00765681
Cd53	141.763	185.963	147.894	129.41	115.426	68.2265	115.973	102.266	96.9741	88.5048	60.2111	74.9562	0.0393765	0.973277	-0.531139	0.257806	11.5442	0.258203	0.000751582	0.19864
Ccdc74a	5.61587	4.42588	4.55573	5.12595	7.96163	8.04712	6.06249	2.67839	3.36202	4.87715	1.5974	4.62487	0.0238811	0.896894	-0.719287	0.318404	5.38262	0.417597	0.0741206	0.230023
Dhrs7b	12.2814	12.2161	10.2432	10.4192	11.9825	7.93039	9.46321	7.83884	9.94358	9.30198	5.2696	8.55614	0.0286913	0.927158	-0.393324	0.179789	8.5825	0.130348	0.00886237	0.0881095
Stk40	37.4881	41.7102	34.4898	39.0674	40.6053	19.6967	30.2518	32.0189	29.3197	26.5194	16.4219	21.8809	0.046914	0.973277	-0.464673	0.233848	7.61323	0.208027	0.0126199	0.151434
Smg7	38.0056	43.047	51.5278	50.8289	42.7815	36.9953	37.4243	38.2596	35.694	35.663	28.1214	36.8508	0.0324182	0.942242	-0.318222	0.148756	10.5625	0.0632825	0.00339755	0.0358337
Zfp758	13.6613	17.1143	19.6924	16.9139	15.6655	12.1764	15.905	14.1973	12.4915	13.155	8.76868	10.3392	0.0343863	0.958319	-0.367019	0.17349	9.41052	0.118824	0.00462739	0.0856685
Ubtd2	3.74577	4.47585	4.84545	4.6935	4.05584	2.31605	2.42803	2.56142	2.26435	3.51623	2.73936	3.02919	0.0411992	0.973277	-0.532756	0.260961	5.62829	0.177847	0.052317	0.0581659
S1pr1	74.8575	96.6656	84.1733	82.8759	54.5138	45.2925	70.3132	51.1313	33.4597	41.3796	30.7249	41.3618	0.00488279	0.620804	-0.726594	0.258146	11.4954	0.325726	0.000659538	0.199258
AI467606	29.5842	37.1029	26.1769	26.3276	19.3237	13.5695	20.1488	19.2651	16.0683	17.2387	5.93286	17.7358	0.0463048	0.973277	-0.701701	0.352153	8.69685	0.4725	0.00655239	0.365482
Tmem229b	55.6005	50.8769	57.248	50.999	41.6123	37.4405	45.8284	42.2499	31.6857	32.4248	28.9528	37.842	0.00590741	0.658023	-0.436369	0.158514	11.3594	0.118904	0.0120833	0.061586
Bri3	20.9155	15.2912	10.6275	11.6359	14.7464	6.20162	10.4294	8.77326	9.36776	7.91075	6.40127	7.0846	0.0270895	0.923013	-0.609447	0.275739	7.03932	0.308658	0.0213217	0.206775
Cxcr5	151.241	176.058	153.335	128.944	96.3771	105.609	113.433	108.002	101.471	106.216	38.3229	100.136	0.04726	0.973277	-0.577561	0.291115	12.2372	0.322106	0.00313779	0.251106
Gpr137c	4.8781	3.6603	5.25686	8.32856	5.91209	5.07233	3.64294	3.73602	3.66453	3.43694	4.10832	2.92997	0.0180349	0.873097	-0.599426	0.253468	5.54404	0.177365	0.0386808	0.0486276
1600012H06Rik	11.8118	14.0343	12.2237	15.2399	10.9799	10.693	10.9602	10.0242	8.2004	12.3652	8.98209	9.18785	0.0490411	0.973277	-0.341177	0.173342	8.50792	0.0759621	0.00847055	0.0401672
Ndufaf6	14.2218	23.4907	16.5698	12.6401	20.3084	12.03	10.554	8.95727	11.1099	10.4661	10.9448	13.1771	0.0144756	0.816881	-0.597362	0.244296	6.34241	0.180895	0.045428	0.0465039
Ankrd37	24.2552	41.7592	39.3873	45.8823	48.6686	30.6185	18.6018	24.8844	21.0742	23.0313	11.2485	15.5075	1.61586e-05	0.0338979	-1.03927	0.241002	8.15222	0.452972	0.0200034	0.154243
Gpr183	92.2515	78.4927	105.035	106.992	64.7222	82.5159	59.2262	83.603	61.9412	63.7535	40.5597	63.9789	0.00397358	0.579476	-0.528183	0.183381	10.8196	0.167799	0.00538552	0.0955
Spryd4	5.52277	6.33028	3.42311	3.7815	4.84189	2.0568	4.05937	2.52395	3.50689	2.32177	2.1136	2.45061	0.0499685	0.973277	-0.573765	0.292702	6.42131	0.323442	0.0247266	0.232297
Dusp7	39.6272	30.3453	33.264	39.9968	41.2998	28.8546	33.7585	30.9156	26.2551	30.3388	19.8459	23.9339	0.0312152	0.934278	-0.397775	0.184641	8.51291	0.107932	0.020682	0.0505753
Mat2a	71.5519	61.3975	76.1574	69.1247	57.1997	49.5587	53.3172	63.0904	43.1152	45.1592	31.283	47.0246	0.00545705	0.635999	-0.483343	0.173943	9.00982	0.146232	0.00256004	0.0882089
Capg	100.787	129.656	126.457	128.947	87.6293	80.3047	108.163	95.783	72.8406	84.7525	41.2643	85.8115	0.0486214	0.973277	-0.477931	0.242371	9.66442	0.222506	0.0031376	0.173094
Mdn1	59.4956	47.1077	55.2388	53.0612	45.4697	58.8159	38.1058	42.6402	45.5073	49.8667	36.2993	46.0072	0.0431642	0.973277	-0.32382	0.160139	9.35215	0.0539283	0.00535782	0.0225055
Fdps	24.4436	43.1301	15.8018	21.4856	31.0377	7.48321	11.3631	15.1059	16.0803	11.2448	7.44664	11.5346	0.0355657	0.960656	-0.844356	0.401719	7.65355	0.63456	0.00834094	0.475793
Zbtb40	9.56786	10.4692	11.5736	11.7608	10.4276	10.5313	9.78057	9.73976	7.91994	9.83513	5.23577	10.4239	0.0480376	0.973277	-0.323208	0.163481	9.54961	0.101379	0.00466311	0.0755151
Irgc1	7.20606	6.55296	7.86583	7.58548	4.37461	3.37214	4.66205	2.72535	4.26674	5.16566	3.03301	2.6056	0.00924159	0.751842	-0.720157	0.276666	5.31914	0.348463	0.0701484	0.157574
Alg11	12.0254	8.85209	9.80432	7.83263	6.34489	4.95966	7.09033	5.60056	5.28531	5.30786	6.58418	5.33683	0.0296502	0.927337	-0.462347	0.2126	8.3429	0.181569	0.0130061	0.12259
Tank	69.7805	76.1299	74.5906	75.2083	61.3543	62.7829	63.5304	65.6818	56.6569	56.3745	38.2506	59.2492	0.0238835	0.896894	-0.332598	0.147232	11.028	0.0813704	0.00257074	0.0537504
Gmppb	16.0636	16.8973	15.3035	12.4317	12.3247	8.82903	12.7131	12.0981	9.94059	8.57423	7.96915	11.4843	0.0458648	0.973277	-0.384393	0.19252	8.05549	0.141381	0.00745834	0.103734
Zswim9	6.82013	10.332	5.72639	10.6075	7.62905	7.90842	5.92808	5.93033	7.27586	6.56225	3.16057	6.00491	0.0243423	0.896894	-0.512007	0.227389	8.74088	0.212511	0.0276952	0.127422
Camkmt	19.8327	23.4674	17.2127	16.3464	14.0235	15.3078	10.3708	14.9524	13.4146	13.6977	12.6881	16.1975	0.0272371	0.923013	-0.389738	0.176504	8.62099	0.101512	0.0134619	0.052633
Rasgrp3	155.862	142.33	140.965	152.999	117.622	133.387	125.666	119.986	112.633	108.021	93.9708	126.765	0.0366137	0.973277	-0.325841	0.155901	9.55271	0.0503569	0.00303748	0.0205034
2310040G07Rik	10.7713	7.33277	11.4937	8.17138	8.81728	6.71201	5.99131	5.23914	8.65224	6.03131	4.90484	5.68447	0.0370208	0.973277	-0.566596	0.271679	5.38728	0.172836	0.0635726	0.0302377
Nme3	17.8588	21.9312	16.1297	17.1826	24.8755	11.5643	12.3152	13.0772	13.2633	12.9078	3.31766	12.5388	0.0244177	0.896894	-0.816773	0.362931	6.32551	0.541174	0.0267353	0.36842
Csnk2a1	68.9184	88.7541	80.2096	79.5237	69.7941	55.9461	64.7785	70.2498	65.1756	56.1175	49.5189	54.476	0.0402099	0.973277	-0.306863	0.149574	10.691	0.0765181	0.0045209	0.0513995
Plxnc1	58.2449	44.7929	31.5191	39.1219	26.4124	37.7404	30.2883	32.9793	29.6014	32.2677	22.2545	33.5771	0.0393629	0.973277	-0.384545	0.186638	8.25491	0.135331	0.0120195	0.0924822
Selenoi	20.0744	13.2875	12.1633	14.0983	13.7779	10.2954	12.0857	12.695	10.2391	9.48239	9.34395	9.45114	0.0316121	0.936239	-0.3955	0.184015	8.44009	0.114261	0.0188326	0.059928
Igkv4-92	5.41684	10.6243	9.46627	11.6101	7.5786	7.93458	5.5476	11.0168	2.73788	6.12405	5.76572	4.59342	0.0382732	0.973277	-0.651349	0.31437	4.4185	0.36923	0.117178	0.161699
Igkv1-88	79.133	80.2055	82.9641	38.9422	18.2881	11.493	30.5465	12.3305	28.0058	19.7084	5.94559	23.5253	0.0462128	0.973277	-1.22836	0.6162	6.4369	1.44706	0.0312643	1.10784
Igkv8-21	312.542	388.269	225.298	247.496	159.694	93.062	148.488	173.752	137.214	110.696	27.9209	96.2955	0.0230357	0.893576	-1.12801	0.496298	9.04031	1.01878	0.00474591	0.734189
Nlrp12	2.68257	2.81316	3.89576	3.26936	3.35013	5.77639	1.81807	2.62027	3.21785	3.93116	1.30163	2.2972	0.0420418	0.973277	-0.568819	0.279778	7.94589	0.301722	0.00989332	0.224934
Sec61g	33.2111	40.2026	26.0599	17.7071	25.3951	21.7144	22.3385	20.0583	23.5809	17.2401	13.6712	18.8976	0.0210263	0.893576	-0.497533	0.215615	7.67412	0.194301	0.0204866	0.118982
B3gnt7	4.40327	8.11801	2.6358	3.47951	3.08418	1.2301	3.50147	2.19264	1.52321	1.51268	1.1924	1.59625	0.0460174	0.973277	-0.874571	0.43833	6.23829	0.732603	0.0330761	0.543325
Zfx	34.7498	29.2156	24.6449	32.4938	22.3637	19.9847	20.6536	20.2607	23.1897	20.247	18.6264	20.7955	0.0218166	0.893576	-0.391371	0.17064	8.66314	0.099507	0.00794305	0.0555634
Xlr4a	10.7728	12.4171	6.62774	9.03246	6.07353	13.6918	4.63858	3.91103	4.70156	7.10734	4.64412	10.6063	0.0072346	0.693079	-0.763526	0.284278	6.08322	0.379394	0.0855764	0.156865
Gm13408	5.50898	9.6092	6.74668	7.32126	6.26409	6.76733	3.69651	7.64737	3.34097	6.40532	1.75015	4.47671	0.0187583	0.877733	-0.770187	0.327697	5.89458	0.454648	0.0542346	0.267922
Fam220a	9.40864	6.15577	5.01622	6.10989	8.83072	5.31618	3.43065	4.42326	1.83949	5.79087	4.88936	5.06651	0.0101296	0.773952	-0.738856	0.287339	7.53538	0.374058	0.0726178	0.175073
4930595D18Rik	16.6061	17.614	26.0483	22.2436	17.0492	25.223	12.0193	20.7239	14.9445	14.3081	11.1455	17.5454	0.0116611	0.814254	-0.486881	0.193035	7.63697	0.151931	0.0126291	0.0833793
Gm15421	7.18241	11.7573	11.5671	24.267	10.1453	9.10327	3.09621	11.0815	3.46915	9.06675	8.88082	5.52478	0.0346556	0.958319	-0.911525	0.43152	5.16785	0.646156	0.395589	0.0659194
Gm5526	6.99598	17.7597	8.65454	10.3809	13.8279	3.55523	10.9803	2.78759	7.80865	5.25506	2.75618	1.64874	0.0412317	0.973277	-1.10204	0.5399	4.75625	1.1262	0.15711	0.717365
Lin52	11.1064	13.9232	8.01702	15.5245	13.2531	10.9189	9.86696	7.3483	5.58297	11.2377	8.29961	9.11495	0.0251934	0.906196	-0.523933	0.234063	6.32457	0.180239	0.0302547	0.0856567
Gm14389	23.9432	18.5206	31.9529	45.8603	30.5854	38.4185	11.5626	24.7469	21.8617	29.8734	8.66892	24.5277	0.0293812	0.927337	-0.735722	0.337746	5.13169	0.458729	0.0715514	0.270665
Pet100	77.1367	79.5808	62.1049	48.283	79.8679	75.4966	60.1914	47.3221	67.823	50.522	45.8492	65.4275	0.0456244	0.973277	-0.349809	0.175005	8.28264	0.0986952	0.00634536	0.0655094
Slc5a3	3.24651	2.15669	4.82997	3.16306	2.58202	2.96299	1.94279	2.81266	2.33482	2.25047	1.34481	2.38595	0.016128	0.844828	-0.532604	0.221364	8.01767	0.211006	0.0497293	0.0972773
Rasgef1b	66.9185	81.8782	86.9934	77.0169	62.8355	58.9114	44.9976	58.9983	32.398	44.2971	24.3561	43.0193	4.60471e-05	0.0643994	-0.858503	0.210684	11.224	0.322065	0.00338129	0.129782
BC035044	100.635	95.1608	75.0279	88.2992	69.2088	68.699	55.378	54.3272	67.1319	51.3615	36.6432	61.8276	0.000143213	0.145617	-0.629463	0.165537	9.96705	0.182795	0.00686224	0.0753453
Hmgcs1	21.8039	36.3622	14.0107	18.6605	28.2462	8.40555	15.1004	12.3511	16.8565	11.0573	9.01778	9.02422	0.0491767	0.973277	-0.697026	0.35435	9.31756	0.47495	0.00679559	0.369896
Ighv5-15	52.969	4.83836	22.8065	29.2425	13.455	10.9799	7.25377	4.73964	12.9934	9.78741	8.46404	10.3905	0.0479329	0.973277	-1.02979	0.520632	5.26202	1.02847	0.0690117	0.74416
Gm28693	11.7751	15.5905	18.451	14.6224	23.6693	24.5754	9.43169	12.8073	13.1439	15.2949	6.51509	13.3764	0.0092584	0.751842	-0.638724	0.24544	8.391	0.275557	0.00979276	0.17093
Iglj3p	453.735	285.22	170.619	195.725	189.903	305.174	171.69	149.403	170.678	183.226	88.7035	228.462	0.00920243	0.751842	-0.730299	0.280405	5.86145	0.359893	0.0405044	0.195377
Gm44331	15.2379	6.35465	11.1715	8.22069	8.24646	12.8732	2.69005	7.13049	6.84814	7.18669	7.86952	7.43096	0.0189116	0.881631	-0.701038	0.298661	4.86842	0.372695	0.0977715	0.164756
Gm8774	15.3915	9.48505	14.9911	9.9099	9.86821	14.6161	6.61979	6.98594	8.07846	9.45322	5.24425	6.99178	0.000740524	0.358499	-0.784386	0.232471	6.40995	0.257988	0.0303838	0.0688249
Nxpe1-ps	45.8158	40.2769	47.5334	47.1445	41.2352	47.1535	30.0401	48.3334	39.3062	43.7519	24.8803	35.3036	0.0400911	0.973277	-0.33008	0.160795	9.13228	0.094935	0.0038282	0.0679143
Gm49478	6.96531	16.2208	13.2602	15.2708	17.2811	19.7802	7.57804	12.8594	11.28	9.52574	7.21835	12.5826	0.0411641	0.973277	-0.534205	0.261625	5.73316	0.264505	0.0422961	0.163047
Gm18723	3.75249	1.96364	2.97664	2.21118	2.72517	3.10021	1.47422	2.68122	1.15994	1.07021	1.74287	1.63401	0.00379823	0.579476	-0.815782	0.281843	5.15657	0.327157	0.0750066	0.0852162
Gm21055	3.95744	6.25126	3.25074	3.53948	3.14152	6.15146	1.2695	2.24307	2.0907	3.95019	2.64415	2.84134	0.0344593	0.958319	-0.817907	0.38678	3.46698	0.384215	0.252823	-0.0308785
Gm50241	19.0667	16.4418	15.2646	24.0567	23.3803	14.1925	4.12476	12.3005	6.11919	17.1909	7.4752	10.0726	0.000818483	0.379842	-1.1049	0.330169	8.29394	0.625761	0.241711	0.080384
Gm18087	5.94475	5.42204	5.82617	3.87529	3.64337	2.96847	2.87548	2.92493	1.73316	2.72992	3.05896	2.70985	0.00650367	0.682181	-0.773671	0.284308	5.08434	0.283643	0.0775266	0.0549111

## Sheet: Figure 4
Panel a						Panel b						Panel c						Panel d				Panel f								Panel g								Panel i
Plasma DNA (ng/ml)						B cells per PP(x10^5)						T cells in PP (x10^4)						Infarct volume (mm3)				B cell volume (mm3)								T cell volume (mm3)								%Caspase 3/7
Sham 6h	Stroke 6h	Sham 24h	Stroke 24h			Sham+DnaseI	Stroke+DNaseI	Control sham	Control Stroke			Sham+DnaseI	Stroke+DNaseI	Control sham	Control Stroke			Dnase-I	Control			Stroke+Dnase-I duo	Stroke duo	Stroke+Dnase-I jej	Stroke jej	Stroke+Dnase-I ile	Stroke ile			Stroke+Dnase-I duo	Stroke duo	Stroke+Dnase-I jej	Stroke jej	Stroke+Dnase-I ile	Stroke ile			Sham CD19	Stroke CD19	Stroke+Dnase-I CD19	Sham CD3	Stroke CD3	Stroke+Dnase-I CD3
295	436	311	333			540728	416464	473679	274866			150591	146642	147438	36327.8			41.11	66.0131			0.119649	0.106145	0.288635	0.0760911	0.473567	0.230787			0.0449046	0.070394	0.13981	0.064905	0.0858545	0.035902			20	36.9	21.9	22	40.5	22.3
311	434	259	344			642987	519800	512428	97280			131529	163959	137214	8671.22			53.74	73.4267			0.0578575	0.118292	0.185025	0.128188	0.292523	0.120634			0.0792551	0.031019	0.069098	0.0244	0.116084	0.057059			26	33.1	30.1	26.2	37.5	25.5
319	491	333	429			593869	775714	386758	25149.8			165993	199266	141540	23015.6			51.65	57.5			0.0963196	0.106571	0.273098	0.0718368	0.21087	0.081735			0.0449643	0.041703	0.0601872	0.052475	0.137007	0.080171			21	42	22.3	7.34	32.2	15.8
297	506	344	368				732819	511972	71996.6				119453	122618	18737.6			80.55	57.16			0.155838	0.098761	0.32145	0.199283	0.31391	0.181242			0.0620049	0.037528	0.157132	0.047349	0.162457	0.086384			24	38	28.9	9.05	30.7	20.9
300	485	321	341				772746	596007	39088.6				167723	177712	10614.1			44.18	54.9				0.0876082	0.221373	0.0874737	0.277961						0.114964	0.063405	0.174103				28	55	24.8	15.8	23.2	23.7
332	557		430				715729	426049	140840				164209	186845	16002			75.51	93.74						0.205324								0.0213					22.8	35.6		17.3	35.4
	528		391										154468		27170.2				64.8																			26.7	38.8		22.8	40.6
	513		387																																			25.5	51.1		13.4	52.5
	499		366																																			34.5	46.8		23.5	32
	440		461																																			20.5	48.1		29.2	31.6
			311
			259

## Sheet: Figure 5b-c_Upregulated protein
Accession	Gene Symbol	Description	# Unique Peptides	Fold change	Adj. P-Value	Reactome Pathways	Biological Process	Cellular Component	Molecular Function
A2A432	Cul4b	Cullin-4B OS=Mus musculus OX=10090 GN=Cul4b PE=1 SV=1	2	5.452	1.15699e-06	Neddylation; Recognition of DNA damage by PCNA-containing replication complex; DNA Damage Recognition in GG-NER; Formation of Incision Complex in GG-NER; Dual Incision in GG-NER; Formation of TC-NER Pre-Incision Complex; Dual incision in TC-NER; Gap-filling DNA repair synthesis and ligation in TC-NER	cell cycle OR cell proliferation;cell organization and biogenesis;protein metabolism;DNA metabolism;other metabolic processes;stress response;developmental processes;other biological processes	cytosol;nucleus;other cell component	nucleic acid binding activity;other molecular function
P68134	Acta1	Actin, alpha skeletal muscle OS=Mus musculus OX=10090 GN=Acta1 PE=1 SV=1	5	4.615	4.45167e-15	Striated Muscle Contraction	cell organization and biogenesis;other biological processes	cytoskeleton;other cell component	other molecular function
P29595	Nedd8	NEDD8 OS=Mus musculus OX=10090 GN=Nedd8 PE=1 SV=2	2	3.592	0.00656025	Cargo recognition for clathrin-mediated endocytosis; Neddylation; UCH proteinases; Iron uptake and transport; TGF-beta receptor signaling activates SMADs	protein metabolism;other metabolic processes;other biological processes	cytosol;nucleus;other cell component	other molecular function
Q9D1J1	Necap2	Adaptin ear-binding coat-associated protein 2 OS=Mus musculus OX=10090 GN=Necap2 PE=1 SV=1	2	3.092	3.94015e-07	Cargo recognition for clathrin-mediated endocytosis	transport	plasma membrane;other membranes
Q8BFZ3	Actbl2	Beta-actin-like protein 2 OS=Mus musculus OX=10090 GN=Actbl2 PE=1 SV=1	2	3.005	2.24397e-09	Actins are highly conserved proteins that are involved in various types of cell motility	cell organization and biogenesis;developmental processes;other biological processes	other membranes;cytoskeleton;nucleus;other cell component	cytoskeletal activity;other molecular function
P70677	Casp3	Caspase-3 OS=Mus musculus OX=10090 GN=Casp3 PE=1 SV=1	2	2.894	2.2626e-10	Caspase-mediated cleavage of cytoskeletal proteins; Other interleukin signaling; Pyroptosis; Apoptosis induced DNA fragmentation; Apoptotic cleavage of cell adhesion proteins; Activation of caspases through apoptosome-mediated cleavage; NADE modulates death signalling; SMAC, XIAP-regulated apoptotic response; Caspase activation via Dependence Receptors in the absence of ligand	cell organization and biogenesis;protein metabolism;other metabolic processes;stress response;developmental processes;signal transduction;other biological processes	plasma membrane;other membranes;cytosol;nucleus;other cell component	signal transduction activity or receptor binding;enzyme regulator activity;other molecular function
P11438	Lamp1	Lysosome-associated membrane glycoprotein 1 OS=Mus musculus OX=10090 GN=Lamp1 PE=1 SV=2	2	2.853	0.00323399	Neutrophil degranulation	transport;signal transduction;other biological processes	plasma membrane;other membranes;cytosol;ER/Golgi;other cytoplasmic organelle;other cell component	other molecular function
Q80XL7	Mppe1	Metallophosphoesterase 1 OS=Mus musculus OX=10090 GN=Mppe1 PE=2 SV=1	2	2.838	0.00205005	transport of GPI-anchor proteins from the endoplasmic reticulum to the Golgi	protein metabolism;other metabolic processes;transport	other membranes;ER/Golgi;nucleus	other molecular function
P27931	Il1r2	Interleukin-1 receptor type 2 OS=Mus musculus OX=10090 GN=Il1r2 PE=1 SV=1	7	2.634	0.000215699	Interleukin-1 signaling	signal transduction;other biological processes	non-structural extracellular;plasma membrane;other membranes;other cell component	other molecular function
Q99KG3	Rbm10	RNA-binding protein 10 OS=Mus musculus OX=10090 GN=Rbm10 PE=1 SV=1	2	2.238	0.0432914		RNA metabolism OR transcription;other metabolic processes;other biological processes	nucleus;other cell component	nucleic acid binding activity;other molecular function
Q9CQU0	Txndc12	Thioredoxin domain-containing protein 12 OS=Mus musculus OX=10090 GN=Txndc12 PE=1 SV=1	2	2.234	0.0149523	Protein-disulfide reductase of the endoplasmic reticulum that promotes disulfide bond formation in client proteins through its thiol-disulfide oxidase activity	other biological processes	ER/Golgi	other molecular function
Q9D855	Uqcrb	Cytochrome b-c1 complex subunit 7 OS=Mus musculus OX=10090 GN=Uqcrb PE=1 SV=3	2	2.224	0.037422	Respiratory electron transport	other metabolic processes	other membranes;mitochondrion	other molecular function
P27546	Map4	Microtubule-associated protein 4 OS=Mus musculus OX=10090 GN=Map4 PE=1 SV=3	11	2.19	1.15233e-07	Promotes microtubule assembly	cell cycle OR cell proliferation;cell organization and biogenesis;developmental processes;other biological processes	plasma membrane;other membranes;cytosol;cytoskeleton;other cell component	cytoskeletal activity
Q9Z0X1	Aifm1	Apoptosis-inducing factor 1, mitochondrial OS=Mus musculus OX=10090 GN=Aifm1 PE=1 SV=1	3	2.188	3.67263e-05		cell organization and biogenesis;other metabolic processes;stress response;transport;signal transduction;other biological processes	other membranes;cytosol;mitochondrion;nucleus;other cell component	nucleic acid binding activity;other molecular function
P28033	Cebpb	CCAAT/enhancer-binding protein beta OS=Mus musculus OX=10090 GN=Cebpb PE=1 SV=1	4	2.091	0.0107748	Senescence-Associated Secretory Phenotype (SASP)	cell cycle OR cell proliferation;stress response;developmental processes;signal transduction;other biological processes	nucleus;other cell component	nucleic acid binding activity;other molecular function
O08691	Arg2	Arginase-2, mitochondrial OS=Mus musculus OX=10090 GN=Arg2 PE=1 SV=1	3	2.068	0.0201153	Urea cycle	other metabolic processes;stress response;developmental processes;other biological processes	mitochondrion;other cell component	other molecular function
Q9CQR6	Ppp6c	Serine/threonine-protein phosphatase 6 catalytic subunit OS=Mus musculus OX=10090 GN=Ppp6c PE=1 SV=1	2	2.01	0.011346	COPII-mediated vesicle transport; Telomere Extension By Telomerase	cell cycle OR cell proliferation;protein metabolism;other metabolic processes;stress response	cytosol;mitochondrion	other molecular function
Q9CR16	Ppid	Peptidyl-prolyl cis-trans isomerase D OS=Mus musculus OX=10090 GN=Ppid PE=1 SV=3	6	2.003	0.000252025	ESR-mediated signaling	cell organization and biogenesis;protein metabolism;other metabolic processes;stress response;transport;other biological processes	cytosol;mitochondrion;nucleus;other cell component	other molecular function
P27005	S100a8	Protein S100-A8 OS=Mus musculus OX=10090 GN=S100a8 PE=1 SV=3	6	1.914	2.32093e-05	Neutrophil degranulation; Metal sequestration by antimicrobial proteins; Regulation of TLR by endogenous ligand; RHO GTPases Activate NADPH Oxidases	cell adhesion;cell-cell signaling;protein metabolism;other metabolic processes;stress response;developmental processes;other biological processes	non-structural extracellular;plasma membrane;other membranes;cytosol;cytoskeleton	signal transduction activity or receptor binding;cytoskeletal activity;other molecular function
Q8C1A5	Thop1	Thimet oligopeptidase OS=Mus musculus OX=10090 GN=Thop1 PE=1 SV=1	4	1.906	0.000436457	Antigen processing: Ubiquitination & Proteasome degradation	protein metabolism;other metabolic processes;signal transduction	mitochondrion	other molecular function
P61205	Arf3	ADP-ribosylation factor 3 OS=Mus musculus OX=10090 GN=Arf3 PE=2 SV=2	2	1.788	0.008574	COPI-dependent Golgi-to-ER retrograde traffic; COPI-mediated anterograde transport; Synthesis of PIPs at the Golgi membrane	transport	plasma membrane;other membranes;ER/Golgi;other cell component	other molecular function
O70325	Gpx4	Phospholipid hydroperoxide glutathione peroxidase OS=Mus musculus OX=10090 GN=Gpx4 PE=1 SV=4	5	1.739	0.014945	Synthesis of 15-eicosatetraenoic acid derivatives; Synthesis of 12-eicosatetraenoic acid derivatives; Biosynthesis of D-series resolvins; Biosynthesis of E-series 18(S)-resolvins; Biosynthesis of aspirin-triggered D-series resolvins; Biosynthesis of E-series 18(R)-resolvins	cell organization and biogenesis;other metabolic processes;stress response;other biological processes	cytosol;mitochondrion;nucleus;other cell component	other molecular function
P97352	S100a13	Protein S100-A13 OS=Mus musculus OX=10090 GN=S100a13 PE=1 SV=1	2	1.713	0.0480885	Plays a role in the export of proteins that lack a signal peptide and are secreted by an alternative pathway	transport;other biological processes	non-structural extracellular;plasma membrane;other membranes;cytosol;nucleus;other cell component	signal transduction activity or receptor binding;other molecular function
P30416	Fkbp4	Peptidyl-prolyl cis-trans isomerase FKBP4 OS=Mus musculus OX=10090 GN=Fkbp4 PE=1 SV=5	5	1.697	0.0155039	Attenuation phase; Estrogen-dependent gene expression; HSP90 chaperone cycle for steroid hormone receptors (SHR) in the presence of ligand	cell organization and biogenesis;protein metabolism;other metabolic processes;transport;developmental processes;signal transduction;other biological processes	cytosol;cytoskeleton;mitochondrion;nucleus;other cell component	cytoskeletal activity;other molecular function
P14115	Rpl27a	60S ribosomal protein L27a OS=Mus musculus OX=10090 GN=Rpl27a PE=1 SV=5	4	1.696	0.00656025	L13a-mediated translational silencing of Ceruloplasmin expression; SRP-dependent cotranslational protein targeting to membrane; Major pathway of rRNA processing in the nucleolus and cytosol; Formation of a pool of free 40S subunits; GTP hydrolysis and joining of the 60S ribosomal subunit; Nonsense Mediated Decay (NMD) independent of the Exon Junction Complex (EJC); Nonsense Mediated Decay (NMD) e…	protein metabolism;other metabolic processes	cytosol;ER/Golgi;translational apparatus;other cell component	other molecular function
P42227	Stat3	Signal transducer and activator of transcription 3 OS=Mus musculus OX=10090 GN=Stat3 PE=1 SV=2	6	1.682	0.0243882	Signaling by SCF-KIT; Downstream signal transduction; Interleukin-23 signaling; Signaling by ALK; STAT3 nuclear events downstream of ALK signaling; Interleukin-20 family signaling; Interleukin-7 signaling; Interleukin-4 and Interleukin-13 signaling; Interleukin-6 signaling; PTK6 Activates STAT3; Interleukin-35 Signalling; Interleukin-27 signaling; Interleukin-9 signaling; MET activates STAT3; Int…	cell-cell signaling;cell cycle OR cell proliferation;cell organization and biogenesis;RNA metabolism OR transcription;other metabolic processes;stress response;transport;developmental processes;signal transduction;other biological processes	plasma membrane;other membranes;cytosol;mitochondrion;nucleus;other cell component	signal transduction activity or receptor binding;nucleic acid binding activity;other molecular function
Q61735	Cd47	Leukocyte surface antigen CD47 OS=Mus musculus OX=10090 GN=Cd47 PE=1 SV=2	2	1.664	0.0162348	Neutrophil degranulation; Integrin cell surface interactions; Cell surface interactions at the vascular wall; Signal regulatory protein family interactions	cell adhesion;stress response;transport;other biological processes	non-structural extracellular;plasma membrane;other membranes;other cell component	other molecular function
P31786	Dbi	Acyl-CoA-binding protein OS=Mus musculus OX=10090 GN=Dbi PE=1 SV=2	5	1.657	0.0027307	Mitochondrial Fatty Acid Beta-Oxidation	cell cycle OR cell proliferation;other metabolic processes;stress response;developmental processes;other biological processes	non-structural extracellular;plasma membrane;other membranes;cytoskeleton;ER/Golgi;nucleus;other cell component	signal transduction activity or receptor binding;other molecular function
Q80X41	Vrk1	Serine/threonine-protein kinase VRK1 OS=Mus musculus OX=10090 GN=Vrk1 PE=1 SV=2	5	1.638	0.0238915	Initiation of Nuclear Envelope (NE) Reformation	cell cycle OR cell proliferation;cell organization and biogenesis;protein metabolism;other metabolic processes;stress response;signal transduction;other biological processes	cytosol;cytoskeleton;ER/Golgi;nucleus;other cell component	kinase activity;other molecular function
Q01730	Rsu1	Ras suppressor protein 1 OS=Mus musculus OX=10090 GN=Rsu1 PE=1 SV=3	4	1.62	0.0178386	Regulation of cytoskeletal remodeling and cell spreading by IPP complex components	signal transduction;other biological processes	other cell component
Q9CQW1	Ykt6	Synaptobrevin homolog YKT6 OS=Mus musculus OX=10090 GN=Ykt6 PE=1 SV=1	5	1.586	0.008574	COPII-mediated vesicle transport; RAC1 GTPase cycle; RHOG GTPase cycle; RAC3 GTPase cycle; RHOA GTPase cycle; CDC42 GTPase cycle; COPI-mediated anterograde transport; Intra-Golgi traffic	cell organization and biogenesis;transport	plasma membrane;other membranes;cytosol;mitochondrion;ER/Golgi;other cytoplasmic organelle;other cell component	other molecular function
Q8BJW6	Eif2a	Eukaryotic translation initiation factor 2A OS=Mus musculus OX=10090 GN=Eif2a PE=1 SV=2	8	1.548	0.0404521		cell organization and biogenesis;protein metabolism;other metabolic processes;stress response;signal transduction;other biological processes	cytosol;translational apparatus;other cell component	translation activity;nucleic acid binding activity

## Sheet: Figure 5b-c_Downreg. proteins
Accession	Gene Symbol	Description	# Unique Peptides	Fold change	Adj. P-Value	Reactome Pathways	Biological Process	Cellular Component	Molecular Function
Q3U9G9	Lbr	Delta(14)-sterol reductase LBR OS=Mus musculus OX=10090 GN=Lbr PE=1 SV=2	18	0.659	0.0139916	CDC42 GTPase cycle; RAC1 GTPase cycle; RHOG GTPase cycle; RHOA GTPase cycle; RHOC GTPase cycle; RAC2 GTPase cycle; RAC3 GTPase cycle; RHOD GTPase cycle; Regulation of MECP2 expression and activity; Cholesterol biosynthesis; Initiation of Nuclear Envelope (NE) Reformation	other metabolic processes;developmental processes	other membranes;ER/Golgi;nucleus;other cell component	nucleic acid binding activity;other molecular function
P04104	Krt1	Keratin, type II cytoskeletal 1 OS=Mus musculus OX=10090 GN=Krt1 PE=1 SV=4	3	0.656	0.0121829	Formation of the cornified envelope; Neutrophil degranulation	cell organization and biogenesis;protein metabolism;other metabolic processes;stress response;other biological processes	plasma membrane;other membranes;cytoskeleton	bone, tooth or skin structural activity;other molecular function
Q9JII6	Akr1a1	Aldo-keto reductase family 1 member A1 OS=Mus musculus OX=10090 GN=Akr1a1 PE=1 SV=3	6	0.652	0.0107748	Glutathione conjugation; Formation of xylulose-5-phosphate	other metabolic processes;other biological processes	plasma membrane;other membranes;cytosol;other cell component	other molecular function
Q8K426	Retnlg	Resistin-like gamma OS=Mus musculus OX=10090 GN=Retnlg PE=1 SV=1	3	0.639	0.00674956		signal transduction;other biological processes	non-structural extracellular	signal transduction activity or receptor binding
Q9CYG7	Tomm34	Mitochondrial import receptor subunit TOM34 OS=Mus musculus OX=10090 GN=Tomm34 PE=1 SV=1	8	0.633	0.0224076		cell organization and biogenesis;transport	other membranes;cytosol;mitochondrion;other cell component	other molecular function
Q9D8Y7	Tnfaip8l2	Tumor necrosis factor alpha-induced protein 8-like protein 2 OS=Mus musculus OX=10090 GN=Tnfaip8l2 PE=1 SV=1	3	0.628	0.0374286	PI Metabolism	stress response;other biological processes	other cell component
Q6IFX2	Krt42	Keratin, type I cytoskeletal 42 OS=Mus musculus OX=10090 GN=Krt42 PE=1 SV=1	2	0.607	0.00463653		cell organization and biogenesis;other biological processes	cytoskeleton;other cell component	other molecular function
Q8C2Q3	Rbm14	RNA-binding protein 14 OS=Mus musculus OX=10090 GN=Rbm14 PE=1 SV=1	12	0.602	0.00172252	RUNX2 regulates bone development	cell organization and biogenesis;protein metabolism;RNA metabolism OR transcription;other metabolic processes;stress response;signal transduction;other biological processes	nucleus;other cell component	nucleic acid binding activity;other molecular function
P50446	Krt6a	Keratin, type II cytoskeletal 6A OS=Mus musculus OX=10090 GN=Krt6a PE=1 SV=3	4	0.582	0.000429464	Formation of the cornified envelope	cell-cell signaling;cell organization and biogenesis;stress response;signal transduction;other biological processes	cytoskeleton
Q9CX84	Rgs19	Regulator of G-protein signaling 19 OS=Mus musculus OX=10090 GN=Rgs19 PE=1 SV=1	2	0.582	0.00919998	G alpha (q) signalling events; G alpha (i) signalling events	other biological processes	other membranes;other cell component	other molecular function
O54890	Itgb3	Integrin beta-3 OS=Mus musculus OX=10090 GN=Itgb3 PE=1 SV=2	3	0.582	0.0171428	Platelet degranulation ; VEGFA-VEGFR2 Pathway; ECM proteoglycans; Syndecan interactions; TGF-beta receptor signaling activates SMADs; MAP2K and MAPK activation; Integrin cell surface interactions; Molecules associated with elastic fibres; Signal transduction by L1; GRB2:SOS provides linkage to MAPK signaling for Integrins ; p130Cas linkage to MAPK signaling for integrins; PECAM1 interactions	cell adhesion;cell organization and biogenesis;stress response;transport;developmental processes;signal transduction;other biological processes	plasma membrane;other membranes;nucleus;other cell component	signal transduction activity or receptor binding;other molecular function
P35278	Rab5c	Ras-related protein Rab-5C OS=Mus musculus OX=10090 GN=Rab5c PE=1 SV=2	6	0.58	0.000388514	Golgi Associated Vesicle Biogenesis; Clathrin-mediated endocytosis; Neutrophil degranulation; RAB GEFs exchange GTP for GDP on RABs; RAB geranylgeranylation	cell organization and biogenesis;transport;other biological processes	plasma membrane;other membranes;ER/Golgi;other cytoplasmic organelle;other cell component	other molecular function
Q8VCM7	Fgg	Fibrinogen gamma chain OS=Mus musculus OX=10090 GN=Fgg PE=1 SV=1	7	0.574	0.00396689	Platelet degranulation ; Regulation of Insulin-like Growth Factor (IGF) transport and uptake by Insulin-like Growth Factor Binding Proteins (IGFBPs); Post-translational protein phosphorylation; MAP2K and MAPK activation; Integrin cell surface interactions; GRB2:SOS provides linkage to MAPK signaling for Integrins ; p130Cas linkage to MAPK signaling for integrins; Common Pathway of Fibrin Clot For…	cell adhesion;cell organization and biogenesis;protein metabolism;other metabolic processes;stress response;transport;other biological processes	non-structural extracellular;plasma membrane;other membranes;other cell component	signal transduction activity or receptor binding;other molecular function
Q6NZJ6	Eif4g1	Eukaryotic translation initiation factor 4 gamma 1 OS=Mus musculus OX=10090 GN=Eif4g1 PE=1 SV=1	6	0.574	0.00770578	L13a-mediated translational silencing of Ceruloplasmin expression; GTP hydrolysis and joining of the 60S ribosomal subunit; Nonsense Mediated Decay (NMD) independent of the Exon Junction Complex (EJC); Nonsense Mediated Decay (NMD) enhanced by the Exon Junction Complex (EJC); AUF1 (hnRNP D0) binds and destabilizes mRNA; Deadenylation of mRNA; Translation initiation complex formation; Ribosomal sc…	protein metabolism;other metabolic processes;stress response;other biological processes	cytosol;translational apparatus;nucleus;other cell component	nucleic acid binding activity;other molecular function
E9PV24	Fga	Fibrinogen alpha chain OS=Mus musculus OX=10090 GN=Fga PE=1 SV=1	15	0.568	0.000197557	Platelet degranulation ; MAP2K and MAPK activation; Integrin cell surface interactions; Regulation of Insulin-like Growth Factor (IGF) transport and uptake by Insulin-like Growth Factor Binding Proteins (IGFBPs); Post-translational protein phosphorylation; Common Pathway of Fibrin Clot Formation; GRB2:SOS provides linkage to MAPK signaling for Integrins ; p130Cas linkage to MAPK signaling for int…	cell adhesion;cell organization and biogenesis;protein metabolism;other metabolic processes;stress response;other biological processes	non-structural extracellular;plasma membrane;other membranes;ER/Golgi;other cell component	signal transduction activity or receptor binding;other molecular function
P23116	Eif3a	Eukaryotic translation initiation factor 3 subunit A OS=Mus musculus OX=10090 GN=Eif3a PE=1 SV=5	9	0.566	0.00207604	L13a-mediated translational silencing of Ceruloplasmin expression; Formation of a pool of free 40S subunits; GTP hydrolysis and joining of the 60S ribosomal subunit; Translation initiation complex formation; Formation of the ternary complex, and subsequently, the 43S complex; Ribosomal scanning and start codon recognition	cell organization and biogenesis;protein metabolism;other metabolic processes;other biological processes	cytosol;cytoskeleton;translational apparatus;nucleus;other cell component	signal transduction activity or receptor binding;nucleic acid binding activity
O35609	Scamp3	Secretory carrier-associated membrane protein 3 OS=Mus musculus OX=10090 GN=Scamp3 PE=1 SV=3	5	0.561	0.00629046		transport;other biological processes	other membranes;ER/Golgi;other cytoplasmic organelle;other cell component	other molecular function
P35174	Stfa2	Stefin-2 OS=Mus musculus OX=10090 GN=Stfa2 PE=3 SV=2	3	0.544	4.02896e-05		cell adhesion;protein metabolism;other metabolic processes;other biological processes	non-structural extracellular;plasma membrane;cytosol;nucleus;other cell component	enzyme regulator activity;other molecular function
P48193	Epb41	Protein 4.1 OS=Mus musculus OX=10090 GN=Epb41 PE=1 SV=2	11	0.533	0.000462939	Neurexins and neuroligins	cell cycle OR cell proliferation;cell organization and biogenesis;other biological processes	non-structural extracellular;plasma membrane;other membranes;cytosol;cytoskeleton;nucleus;other cell component	cytoskeletal activity;other molecular function
Q3UMT1	Ppp1r12c	Protein phosphatase 1 regulatory subunit 12C OS=Mus musculus OX=10090 GN=Ppp1r12c PE=1 SV=1	3	0.527	0.0408591		signal transduction;other biological processes	cytoskeleton;other cell component	enzyme regulator activity;other molecular function
Q9Z126	Pf4	Platelet factor 4 OS=Mus musculus OX=10090 GN=Pf4 PE=1 SV=1	2	0.519	0.000663963	Platelet degranulation ; Common Pathway of Fibrin Clot Formation; Cell surface interactions at the vascular wall; G alpha (i) signalling events; Chemokine receptors bind chemokines	cell organization and biogenesis;stress response;signal transduction;other biological processes	non-structural extracellular;other cell component	signal transduction activity or receptor binding;other molecular function
Q9JL35	Hmgn5	High mobility group nucleosome-binding domain-containing protein 5 OS=Mus musculus OX=10090 GN=Hmgn5 PE=1 SV=2	2	0.518	7.21699e-06		cell organization and biogenesis;other metabolic processes;other biological processes	mitochondrion;nucleus;other cell component	nucleic acid binding activity;other molecular function
P04919	Slc4a1	Band 3 anion transport protein OS=Mus musculus OX=10090 GN=Slc4a1 PE=1 SV=1	11	0.505	4.92246e-06	Erythrocytes take up carbon dioxide and release oxygen; Erythrocytes take up oxygen and release carbon dioxide; Bicarbonate transporters	cell organization and biogenesis;stress response;transport;developmental processes;other biological processes	plasma membrane;other membranes;cytoskeleton;other cell component	transporter activity;cytoskeletal activity;other molecular function
P15508	Sptb	Spectrin beta chain, erythrocytic OS=Mus musculus OX=10090 GN=Sptb PE=1 SV=4	39	0.469	6.61143e-07	COPI-mediated anterograde transport; Interaction between L1 and Ankyrins; RAF/MAP kinase cascade; NCAM signaling for neurite out-growth	cell organization and biogenesis;other metabolic processes;developmental processes	plasma membrane;other membranes;cytosol;cytoskeleton;other cell component	cytoskeletal activity
P01942	Hba	Hemoglobin subunit alpha OS=Mus musculus OX=10090 GN=Hba PE=1 SV=2	6	0.467	1.15233e-07	Heme signaling; Cytoprotection by HMOX1; Scavenging of heme from plasma; Erythrocytes take up carbon dioxide and release oxygen; Erythrocytes take up oxygen and release carbon dioxide	other metabolic processes;stress response;transport;developmental processes;other biological processes	non-structural extracellular;cytosol;translational apparatus;other cell component	other molecular function
P49222	Epb42	Erythrocyte membrane protein band 4.2 OS=Mus musculus OX=10090 GN=Epb42 PE=1 SV=3	5	0.467	2.09875e-05		protein metabolism;other metabolic processes;developmental processes;other biological processes	plasma membrane;other membranes;cytoskeleton	other molecular function
O55201	Supt5h	Transcription elongation factor SPT5 OS=Mus musculus OX=10090 GN=Supt5h PE=1 SV=1	2	0.466	0.0148561	Formation of RNA Pol II elongation complex ; RNA Polymerase II Pre-transcription Events; RNA polymerase II transcribes snRNA genes; Formation of the Early Elongation Complex; TP53 Regulates Transcription of DNA Repair Genes; mRNA Capping; RNA Pol II CTD phosphorylation and interaction with CE	RNA metabolism OR transcription;other metabolic processes;other biological processes	nucleus	nucleic acid binding activity;other molecular function
Q9CQD1	Rab5a	Ras-related protein Rab-5A OS=Mus musculus OX=10090 GN=Rab5a PE=1 SV=1	2	0.462	0.0148561	Factors involved in megakaryocyte development and platelet production; RAB GEFs exchange GTP for GDP on RABs; Clathrin-mediated endocytosis; Synthesis of PIPs at the plasma membrane; RAB geranylgeranylation	cell-cell signaling;cell organization and biogenesis;transport;signal transduction;other biological processes	plasma membrane;other membranes;cytosol;cytoskeleton;ER/Golgi;nucleus;other cytoplasmic organelle;other cell component	other molecular function
Q02357	Ank1	Ankyrin-1 OS=Mus musculus OX=10090 GN=Ank1 PE=1 SV=2	28	0.459	8.60207e-06	COPI-mediated anterograde transport; Neurofascin interactions; Interaction between L1 and Ankyrins	other metabolic processes;transport;developmental processes;signal transduction;other biological processes	plasma membrane;other membranes;cytosol;cytoskeleton;ER/Golgi;nucleus;other cell component	cytoskeletal activity;other molecular function
Q8CIZ8	Vwf	von Willebrand factor OS=Mus musculus OX=10090 GN=Vwf PE=1 SV=2	4	0.446	0.00463653	Platelet degranulation ; MAP2K and MAPK activation; Integrin cell surface interactions; GRB2:SOS provides linkage to MAPK signaling for Integrins ; p130Cas linkage to MAPK signaling for integrins; Platelet Adhesion to exposed collagen; GP1b-IX-V activation signalling; Intrinsic Pathway of Fibrin Clot Formation	cell adhesion;stress response;developmental processes;other biological processes	non-structural extracellular;extracellular matrix;plasma membrane;other membranes;ER/Golgi;other cell component	signal transduction activity or receptor binding;other molecular function
P24270	Cat	Catalase OS=Mus musculus OX=10090 GN=Cat PE=1 SV=4	4	0.434	0.000279349	Neutrophil degranulation; Detoxification of Reactive Oxygen Species; Peroxisomal protein import	protein metabolism;other metabolic processes;stress response;developmental processes;other biological processes	non-structural extracellular;plasma membrane;other membranes;cytosol;mitochondrion;ER/Golgi;other cytoplasmic organelle;other cell component	other molecular function
Q8VE97	Srsf4	Serine/arginine-rich splicing factor 4 OS=Mus musculus OX=10090 GN=Srsf4 PE=2 SV=1	2	0.421	0.0308308	mRNA Splicing - Major Pathway; Transport of Mature mRNA derived from an Intron-Containing Transcript; mRNA 3'-end processing; RNA Polymerase II Transcription Termination	RNA metabolism OR transcription;other metabolic processes;developmental processes;other biological processes	nucleus	nucleic acid binding activity
P08032	Spta1	Spectrin alpha chain, erythrocytic 1 OS=Mus musculus OX=10090 GN=Spta1 PE=1 SV=3	54	0.418	5.07806e-10	COPI-mediated anterograde transport; RAF/MAP kinase cascade; NCAM signaling for neurite out-growth; Interaction between L1 and Ankyrins	cell organization and biogenesis;other metabolic processes;developmental processes;other biological processes	plasma membrane;other membranes;cytoskeleton;other cell component	cytoskeletal activity;other molecular function
Q00623	Apoa1	Apolipoprotein A-I OS=Mus musculus OX=10090 GN=Apoa1 PE=1 SV=2	6	0.415	9.38683e-05	Platelet degranulation ; Regulation of Insulin-like Growth Factor (IGF) transport and uptake by Insulin-like Growth Factor Binding Proteins (IGFBPs); Post-translational protein phosphorylation; Retinoid metabolism and transport; Heme signaling; Scavenging by Class B Receptors; Scavenging by Class A Receptors; Chylomicron assembly; Chylomicron remodeling; Scavenging of heme from plasma; HDL assemb…	cell cycle OR cell proliferation;cell organization and biogenesis;protein metabolism;other metabolic processes;transport;developmental processes;signal transduction;other biological processes	non-structural extracellular;cytosol;nucleus;other cell component	signal transduction activity or receptor binding;transporter activity;enzyme regulator activity;other molecular function
P62281	Rps11	40S ribosomal protein S11 OS=Mus musculus OX=10090 GN=Rps11 PE=1 SV=3	9	0.404	8.73524e-11	L13a-mediated translational silencing of Ceruloplasmin expression; SRP-dependent cotranslational protein targeting to membrane; Major pathway of rRNA processing in the nucleolus and cytosol; Formation of a pool of free 40S subunits; GTP hydrolysis and joining of the 60S ribosomal subunit; Nonsense Mediated Decay (NMD) independent of the Exon Junction Complex (EJC); Nonsense Mediated Decay (NMD) e…	protein metabolism;other metabolic processes	cytosol;translational apparatus;other cell component	nucleic acid binding activity;other molecular function
Q8BIQ5	Cstf2	Cleavage stimulation factor subunit 2 OS=Mus musculus OX=10090 GN=Cstf2 PE=1 SV=2	2	0.399	0.00206838	mRNA Splicing - Major Pathway; mRNA 3'-end processing; RNA Polymerase II Transcription Termination; Processing of Intronless Pre-mRNAs	RNA metabolism OR transcription;other metabolic processes;other biological processes	nucleus	nucleic acid binding activity
Q9JMD0	Znf207	BUB3-interacting and GLEBS motif-containing protein ZNF207 OS=Mus musculus OX=10090 GN=Znf207 PE=1 SV=1	2	0.392	0.0113075		cell cycle OR cell proliferation;cell organization and biogenesis;signal transduction;other biological processes	cytoskeleton;nucleus;other cell component	cytoskeletal activity;other molecular function
P18572	Bsg	Basigin OS=Mus musculus OX=10090 GN=Bsg PE=1 SV=2	5	0.385	2.74538e-05	Integrin cell surface interactions; Degradation of the extracellular matrix; Pyruvate metabolism; Basigin interactions; Aspirin ADME; Proton-coupled monocarboxylate transport	cell adhesion;cell organization and biogenesis;developmental processes;other biological processes	plasma membrane;other membranes;mitochondrion;ER/Golgi;other cytoplasmic organelle;other cell component	other molecular function
P54103	Dnajc2	DnaJ homolog subfamily C member 2 OS=Mus musculus OX=10090 GN=Dnajc2 PE=1 SV=2	3	0.383	2.45829e-06	Regulation of HSF1-mediated heat shock response	cell organization and biogenesis;DNA metabolism;other metabolic processes;other biological processes	other membranes;cytosol;nucleus;other cell component	translation activity;other molecular function
Q6PD26	Pigs	GPI transamidase component PIG-S OS=Mus musculus OX=10090 GN=Pigs PE=1 SV=3	3	0.381	0.00262394	Attachment of GPI anchor to uPAR	protein metabolism;other metabolic processes	other membranes;ER/Golgi
Q06185	Atp5me	ATP synthase subunit e, mitochondrial OS=Mus musculus OX=10090 GN=Atp5me PE=1 SV=2	4	0.374	2.55545e-05	Formation of ATP by chemiosmotic coupling; Cristae formation	other metabolic processes;transport	other membranes;mitochondrion	transporter activity;other molecular function
O35930	Gp1ba	Platelet glycoprotein Ib alpha chain OS=Mus musculus OX=10090 GN=Gp1ba PE=1 SV=2	2	0.373	0.0215402	Intrinsic Pathway of Fibrin Clot Formation; GP1b-IX-V activation signalling; Platelet Adhesion to exposed collagen; Platelet Aggregation (Plug Formation)	cell adhesion;protein metabolism;stress response;transport;developmental processes;other biological processes	non-structural extracellular;extracellular matrix;plasma membrane;other membranes
Q8BG81	Poldip3	Polymerase delta-interacting protein 3 OS=Mus musculus OX=10090 GN=Poldip3 PE=1 SV=1	4	0.358	0.000713107	Transport of Mature mRNA derived from an Intron-Containing Transcript; mRNA 3'-end processing; RNA Polymerase II Transcription Termination	other metabolic processes;transport;other biological processes	nucleus;other cell component	nucleic acid binding activity;other molecular function
Q6P9R4	Arhgef18	Rho guanine nucleotide exchange factor 18 OS=Mus musculus OX=10090 GN=Arhgef18 PE=1 SV=3	3	0.351	0.000347928	RAC1 GTPase cycle; RHOA GTPase cycle; NRAGE signals death through JNK; G alpha (12/13) signalling events; TGF-beta receptor signaling in EMT (epithelial to mesenchymal transition)	cell organization and biogenesis;signal transduction;other biological processes	plasma membrane;other membranes;cytosol;cytoskeleton;other cell component	enzyme regulator activity;other molecular function
Q8BL66	Eea1	Early endosome antigen 1 OS=Mus musculus OX=10090 GN=Eea1 PE=1 SV=2	2	0.334	0.0174422	Toll Like Receptor 9 (TLR9) Cascade	cell organization and biogenesis;transport;other biological processes	plasma membrane;other membranes;cytosol;other cytoplasmic organelle;other cell component	other molecular function
Q9QZM0	Ubqln2	Ubiquilin-2 OS=Mus musculus OX=10090 GN=Ubqln2 PE=1 SV=2	2	0.306	1.67129e-05	Cargo recognition for clathrin-mediated endocytosis	cell organization and biogenesis;protein metabolism;other metabolic processes;stress response;other biological processes	plasma membrane;other membranes;cytosol;nucleus;other cytoplasmic organelle;other cell component	other molecular function
Q60855	Ripk1	Receptor-interacting serine/threonine-protein kinase 1 OS=Mus musculus OX=10090 GN=Ripk1 PE=1 SV=1	3	0.291	8.15487e-13	Ub-specific processing proteases; Ovarian tumor domain proteases; Regulation of TNFR1 signaling; TNFR1-induced NFkappaB signaling pathway; IKK complex recruitment mediated by RIP1; TRIF-mediated programmed cell death; TNFR1-induced proapoptotic signaling; TRP channels; Regulation by c-FLIP; CASP8 activity is inhibited; Dimerization of procaspase-8	cell organization and biogenesis;protein metabolism;other metabolic processes;stress response;signal transduction;other biological processes	plasma membrane;other membranes;cytosol;mitochondrion;other cell component	signal transduction activity or receptor binding;kinase activity;other molecular function
Q9QVP9	Ptk2b	Protein-tyrosine kinase 2-beta OS=Mus musculus OX=10090 GN=Ptk2b PE=1 SV=2	4	0.29	3.07919e-07	VEGFA-VEGFR2 Pathway; Signal regulatory protein family interactions; RHOU GTPase cycle; Interleukin-2 signaling	cell adhesion;cell cycle OR cell proliferation;cell organization and biogenesis;protein metabolism;other metabolic processes;stress response;transport;developmental processes;signal transduction;other biological processes	plasma membrane;other membranes;cytoskeleton;nucleus;other cell component	signal transduction activity or receptor binding;transporter activity;kinase activity;other molecular function
Q3U319	Rnf40	E3 ubiquitin-protein ligase BRE1B OS=Mus musculus OX=10090 GN=Rnf40 PE=1 SV=2	2	0.285	0.00425321	E3 ubiquitin ligases ubiquitinate target proteins	cell organization and biogenesis;protein metabolism;other metabolic processes;other biological processes	other membranes;cytosol;nucleus;other cell component	nucleic acid binding activity;other molecular function
Q9WV69	Dmtn	Dematin OS=Mus musculus OX=10090 GN=Dmtn PE=1 SV=1	5	0.283	3.95387e-13	Miscellaneous transport and binding events	cell organization and biogenesis;transport;developmental processes;signal transduction;other biological processes	plasma membrane;other membranes;cytosol;cytoskeleton;other cell component	signal transduction activity or receptor binding;cytoskeletal activity;other molecular function
P97450	Atp5pf	ATP synthase-coupling factor 6, mitochondrial OS=Mus musculus OX=10090 GN=Atp5pf PE=1 SV=1	3	0.269	4.24803e-05	Formation of ATP by chemiosmotic coupling; Cristae formation	other metabolic processes;transport;other biological processes	non-structural extracellular;other membranes;mitochondrion;other cell component	transporter activity;other molecular function
Q91XD6	Vps36	Vacuolar protein-sorting-associated protein 36 OS=Mus musculus OX=10090 GN=Vps36 PE=1 SV=1	3	0.253	6.40474e-05	Endosomal Sorting Complex Required For Transport (ESCRT)	protein metabolism;other metabolic processes;transport	other membranes;cytosol;nucleus;other cytoplasmic organelle	other molecular function
Q60963	Pla2g7	Platelet-activating factor acetylhydrolase OS=Mus musculus OX=10090 GN=Pla2g7 PE=2 SV=2	4	0.251	7.56327e-10	Synthesis, secretion, and deacylation of Ghrelin	cell organization and biogenesis;other metabolic processes;stress response;other biological processes	non-structural extracellular;other cell component	other molecular function
Q8BKC5	Ipo5	Importin-5 OS=Mus musculus OX=10090 GN=Ipo5 PE=1 SV=3	2	0.242	2.92615e-08		transport;other biological processes	nucleus;other cell component	other molecular function
Q8BMG7	Rab3gap2	Rab3 GTPase-activating protein non-catalytic subunit OS=Mus musculus OX=10090 GN=Rab3gap2 PE=1 SV=2	2	0.214	0.00183977	COPI-independent Golgi-to-ER retrograde traffic; RAB GEFs exchange GTP for GDP on RABs	other biological processes	plasma membrane;other membranes;cytosol;other cell component	enzyme regulator activity;other molecular function
Q9QYB8	Add2	Beta-adducin OS=Mus musculus OX=10090 GN=Add2 PE=1 SV=4	2	0.189	5.14004e-13	Miscellaneous transport and binding events	cell adhesion;cell organization and biogenesis;transport;developmental processes;other biological processes	plasma membrane;other membranes;cytoskeleton;other cell component	cytoskeletal activity;other molecular function
O35177	Nedd9	Enhancer of filamentation 1 OS=Mus musculus OX=10090 GN=Nedd9 PE=1 SV=2	4	0.111	1.69452e-13		cell adhesion;cell cycle OR cell proliferation;cell organization and biogenesis;signal transduction;other biological processes	plasma membrane;other membranes;cytosol;cytoskeleton;nucleus;other cell component	other molecular function

[truncated: 13 more sheets: Figure 5d-h, Figure 6, Figure 7, Figure 8, Extended  Data 1, Extended Data 2, Extended Data 3, Extended Data 4, Extended Data5, Extended Data 6, Extended Data 7, Extended Data 8 , Extended Data 9]
